# Supplementary material for: Improved vector control of Triatoma infestans limited by emerging pyrethroid resistance across an urban-to-rural gradient in the Argentine Chaco
Source: Parasit Vectors. 2021 Aug 28;14:437. doi: 10.1186/s13071-021-04942-9 (PMC8401064; doi:10.1186/s13071-021-04942-9)
Supplement: Supplementary file 3 — Additional file 3: Table S1. Individual house data including entomological variables and pyrethroid resistance during the follow-up, Avia Terai, 2015–2019. [file 13071_2021_4942_MOESM3_ESM.xlsx]

## Sheet: House level
House ID	Environment	Community	House status_T0	infestTi_T0	Risk index_T0	Infest T0 kitch/st/gr	Infest T0 domi	Infest T0 chick	Infest T0 corral	Infest T0 other	Infest TMS_T0	Infest_domi TMS_T0	Infest_peri_TMS_T0	Colonization_T0_TMS	House spraying_T0	Relative abundance_T0	Infest T0-T1	Householders notification T0-T1	Collection method T0-T1	House status_T1	Risk index overall T1	Infest overall T1	Collection method overall T1	Infest overall T1 kitch/st/gr	Infest overall T1 domi	Infest overall T1 chick	Infest overall T1 corral	Infest overall T1 other	Infest overall T1 peri	Infest overall T1 TMS	Infest domi overall T1 TMS	Infest peri overall T1 TMS	Colonisation overall T1 TMS	Relative abundance overall T1	House spraying overall T1	Infest T1-T2	Householders notification T1-T2	Collection Method T1-T2	House status_T2	Infest overall T2	Collection Method overall T2	Risk index overall T2	Infest overall T2 kitch/st/gr	Infest overall T2 domi	Infest overall T2 chick	Infest overall T2 corral	Infest overall T2 other	Infest overall T2 peri	Infest overall T2 TMS
1	1	Pampa Grande	Occupied	0	1	0	0	0	0	0	0	0	0	0	1	0				Occupied	1	1	TMS	0	0	1	0	0	1	1	0	1	1	2	1	0			Occupied	0			0	0	0	0	0	0	0
2	1	Pampa Grande	Occupied	0	1	0	0	0	0	0	0	0	0	0	1	0				Occupied	1	1	TMS	0	0	1	0	0	1	1	0	1	0	3.33333	1	0			Occupied	0			0	0	0	0	0	0	0
3	1	Pampa Grande	Occupied	0	1	0	0	0	0	0	0	0	0	0	1	0				Occupied	1	0		0	0	0	0	0	0	0	0	0	0	0						9									9
4	1	Pampa Grande	Occupied	1	1	0	1	0	0	0	1	1	0	1	1	48				Vacant		99							99	99	99	99	99							99									99
5	1	Pampa Grande	Occupied	0	1	0	0	0	0	0	0	0	0	0	1	0				Occupied	1	0		0	0	0	0	0	0	0	0	0	0	0						9									9
6	1	Pampa Grande	Occupied	0	0	0	0	0	0	0	0	0	0	0	1	0				Closed	1	9							9	9	9	9	9							9									9
7	1	Pampa Grande	Occupied	0	1	0	0	0	0	0	0	0	0	0	1	0	1	0	TMS	Occupied	1	1	TMS	0	0	1	0	0	1	1	0	1	1	18.6667	1					9									9
8	1	Pampa Grande	Occupied	1	1	0	0	1	0	0	1	0	1	1	1	6.66667				Occupied	1	0		0	0	0	0	0	0	0	0	0	0	0						9									9
9	1	Pampa Grande	Occupied	0	1	0	0	0	0	0	0	0	0	0	1	0				Occupied	1	0		0	0	0	0	0	0	0	0	0	0	0						9									9
10	1	Pampa Grande	Occupied	1	1	0	0	1	0	1	1	0	1	1	1	91.2				Occupied	1	0		0	0	0	0	0	0	0	0	0	0	0		1	1	TMS	Occupied	1	TMS		0	0	1	0	0	0	1
11	1	Pampa Grande	Occupied	0	1	0	0	0	0	0	0	0	0	0	1	0				Occupied	1	0		0	0	0	0	0	0	0	0	0	0	0		1	1	TMS	Occupied	1	TMS		0	0	1	0	0	0	1
12	1	Pampa Grande	Occupied	0	0	0	0	0	0	0	0	0	0	0	1	0				Occupied	1	0		0	0	0	0	0	0	0	0	0	0	0						9									9
13	1	Pampa Grande	Occupied	0	1	0	0	0	0	0	0	0	0	0	1	0				Occupied	1	0		0	0	0	0	0	0	0	0	0	0	0						9									9
14	1	Lote 28	Occupied	1	1	0	0	1	0	1	1	0	1	1	1	37.3333	0			Occupied	1	0		0	0	0	0	0	0	0	0	0	0	0	0					9									9
15	1	Lote 29	Occupied	1	1	0	0	1	0	0	1	0	1	1	1	0.666667				Occupied	1	1	TMS, BS	0	0	1	0	0	1	1	0	1	1	9	1	0			Occupied	0			0	0	0	0	0	0	0
16	1	Lote 29	Occupied	0	1	0	0	0	0	0	0	0	0	0	1	0				Occupied	1	0		0	0	0	0	0	0	0	0	0	0	0						9									9
17	1	Lote 29	Occupied	0	1	0	0	0	0	0	0	0	0	0	1	0				Occupied	1	1	TMS	0	0	1	0	0	1	1	0	1	1	1	1	0			Occupied	0			0	0	0	0	0	0	0
18	1	Lote 29	Occupied	1	1	0	1	1	0	0	1	1	1	1	1	20	1	1	HC	Occupied	1	1	HC	0	0	1	0	0	1	0	0	0	0	0	0					9									9
19	1	Lote 29	Occupied	0	1	0	0	0	0	0	0	0	0	0	1	0				Occupied	1	0		0	0	0	0	0	0	0	0	0	0	0						9									9
20	1	Lote 29	Occupied	1	1	0	0	1	0	0	1	0	1	1	1	12	1	1	TMS, HC	Occupied	1	1	TMS, HC	1	0	0	0	0	1	1	0	1	1	16	1	0			Occupied	0			0	0	0	0	0	0	0
21	1	Lote 29	Occupied	1	1	0	0	1	0	0	1	0	1	1	1	0.888889	1	1	TMS	Occupied	1	1	BF,TMS	0	0	0	1	0	1	1	0	1	1	2.44444	1	0			Occupied	0			0	0	0	0	0	0	0
22	1	Lote 28	Occupied	0	1	0	0	0	0	0	0	0	0	0	0	0				Occupied	1	0		0	0	0	0	0	0	0	0	0	0	0						9									9
23	1	Campo Largo	Occupied	1	1	1	0	0	0	1	1	0	1	1	1	7.33333				Occupied	1	1	TMS, BS	0	0	1	0	1	1	1	0	1	1	7.33333	1	1	0	TMS	Occupied	1	TMS		0	0	0	1	0	1	1
24	1	Lote 29	Occupied	0	1	0	0	0	0	0	0	0	0	0	1	0				Occupied	1	0		0	0	0	0	0	0	0	0	0	0	0						9									9
25	1	Lote 29	Occupied	0	1	0	0	0	0	0	0	0	0	0	1	0				Occupied	1	0		0	0	0	0	0	0	0	0	0	0	0						9									9
26	1	Lote 29	Occupied	1	1	0	0	1	0	0	1	0	1	1	1	2				Closed	1	9							9	9	9	9	9							9									9
27	1	Lote 28	Occupied	0	1	0	0	0	0	0	0	0	0	0	0	0				Closed	1	9							9	9	9	9	9							9									9
28	1	Lote 28	Occupied	0	1	0	0	0	0	0	0	0	0	0	0	0				Occupied	1	0		0	0	0	0	0	0	0	0	0	0	0						9									9
29	1	Pampa Grande	Occupied	0	0	0	0	0	0	0	0	0	0	0	1	0				Occupied	1	0		0	0	0	0	0	0	0	0	0	0	0						9									9
30	1	Pampa Grande	Occupied	0	1	0	0	0	0	0	0	0	0	0	1	0	1	1	TMS	Occupied	1	1	TMS	1	0	0	0	0	1	1	0	1	1	78.6667	1					9									9
31	1	Pampa Grande	Occupied	0	1	0	0	0	0	0	0	0	0	0	1	0				Occupied	1	0		0	0	0	0	0	0	0	0	0	0	0						9									9
32	1	Pampa Grande	Occupied	0	0	0	0	0	0	0	0	0	0	0	1	0				Occupied	1	0		0	0	0	0	0	0	0	0	0	0	0						9									9
33	1	Pampa Grande	Occupied	0	0	0	0	0	0	0	0	0	0	0	1	0				Occupied	1	0		0	0	0	0	0	0	0	0	0	0	0						9									9
34	1	Pampa Grande	Occupied	0	1	0	0	0	0	0	0	0	0	0	1	0				Occupied	1	0		0	0	0	0	0	0	0	0	0	0	0						9									9
35	1	Pampa Grande	Occupied	0	0	0	0	0	0	0	0	0	0	0	1	0				Vacant		99							99	99	99	99	99							99									99
36	1	Pampa Grande	Occupied	1	1	0	0	1	0	0	1	0	1	1	1	52				Occupied	1	0		0	0	0	0	0	0	0	0	0	0	0						9									9
37	1	Pampa Grande	Occupied	0	1	0	0	0	0	0	0	0	0	0	1	0				Occupied	1	0		0	0	0	0	0	0	0	0	0	0	0						9									9
38	1	Pampa Grande	Occupied	1	1	0	0	1	0	0	1	0	1	1	1	214.667				Occupied	1	1	TMS	0	0	1	0	0	1	1	0	1	1	7	1	0			Occupied	1	TMS		0	0	1	0	1	1	1
39	1	Pampa Grande	Occupied	0	1	0	0	0	0	0	0	0	0	0	1	0	0			Occupied	1	0		0	0	0	0	0	0	0	0	0	0	0	0					9									9
40	1	Pampa Grande	Occupied	1	1	0	0	0	0	1	1	0	1	1	1	16				Occupied	1	1	TMS	0	0	0	0	1	1	1	0	1	1	12	1	1		TMS	Occupied	1	TMS		0	0	0	0	1	1	1
41	1	Pampa Grande	Occupied	1	1	0	0	1	0	0	1	0	1	1	1	4.66667				Occupied	1	0		0	0	0	0	0	0	0	0	0	0	0						9									9
42	1	Pampa Grande	Occupied	1	1	0	0	1	0	0	1	0	1	1	1	13.5				Occupied	1	0		0	0	0	0	0	0	0	0	0	0	0						9									9
43	1	Pampa Grande	Occupied	0	0	0	0	0	0	0	0	0	0	0	1	0				Closed	1	9							9	9	9	9	9							9									9
44	1	Pampa Grande	Occupied	0	0	0	0	0	0	0	0	0	0	0	1	0				Occupied	1	0		0	0	0	0	0	0	0	0	0	0	0						9									9
45	1	Pampa Grande	Occupied	0	1	0	0	0	0	0	0	0	0	0	1	0				Occupied	1	0		0	0	0	0	0	0	0	0	0	0	0						9									9
46	1	Pampa Grande	Occupied	0	1	0	0	0	0	0	0	0	0	0	1	0				Occupied	1	0		0	0	0	0	0	0	0	0	0	0	0						9									9
47	1	C. 3 Naciones	Occupied	1	1	1	0	0	0	1	1	0	1	1	1	16				Occupied	1	0		0	0	0	0	0	0	0	0	0	0	0					Occupied	1	TMS		0	0	1	0	0	1	1
48	1	Pampa Grande	Occupied	0	1	0	0	0	0	0	0	0	0	0	1	0				Occupied	1	0		0	0	0	0	0	0	0	0	0	0	0						9									9
49	1	Pampa Grande	Occupied	0	1	0	0	0	0	0	0	0	0	0	1	0				Occupied	1	0		0	0	0	0	0	0	0	0	0	0	0						9									9
50	1	Pampa Grande	Occupied	1	1	0	0	1	0	0	1	0	1	1	1	94				Occupied	1	0		0	0	0	0	0	0	0	0	0	0	0						9									9
51	1	Pampa Grande	Occupied	0	0	0	0	0	0	0	0	0	0	0	1	0				Occupied	1	0		0	0	0	0	0	0	0	0	0	0	0						9									9
52	1	C. 3 Naciones	Occupied	0	1	0	0	0	0	0	0	0	0	0	1	0				Occupied	1	0		0	0	0	0	0	0	0	0	0	0	0						9									9
53	1	C. 3 Naciones	Occupied	1	1	0	0	1	0	0	1	0	1	1	1	58	0			Occupied	1	0		0	0	0	0	0	0	0	0	0	0	0	0					9									9
54	1	Pampa Grande	Occupied	0	1	0	0	0	0	0	0	0	0	0	1	0				Occupied	1	0		0	0	0	0	0	0	0	0	0	0	0						9									9
55	1	C. 3 Naciones	Occupied	0	1	0	0	0	0	0	0	0	0	0	1	0	9			Occupied	1	0		0	0	0	0	0	0	0	0	0	0	0	0					9									9
56	1	Pampa Grande	Occupied	1	1	0	0	1	0	0	1	0	1	0	1	0.5				Occupied	1	0		0	0	0	0	0	0	0	0	0	0	0		0				9									9
57	1	Pampa Grande	Occupied	0	1	0	0	0	0	0	0	0	0	0	1	0	0			Occupied	1	0		0	0	0	0	0	0	0	0	0	0	0	0					9									9
58	1	Pampa Grande	Occupied	0	0	0	0	0	0	0	0	0	0	0	1	0				Occupied	1	0		0	0	0	0	0	0	0	0	0	0	0						9									9
59	1	Pampa Grande	Occupied	0	1	0	0	0	0	0	0	0	0	0	1	0				Occupied	1	0		0	0	0	0	0	0	0	0	0	0	0						9									9
60	1	Pampa Grande	Occupied	0	0	0	0	0	0	0	0	0	0	0	0	0				Occupied	1	0		0	0	0	0	0	0	0	0	0	0	0						9									9
61	1	Pampa Grande	Occupied	0	1	0	0	0	0	0	0	0	0	0	1	0				Occupied	1	0		0	0	0	0	0	0	0	0	0	0	0						9									9
62	1	Lote 28	Occupied	1	1	0	0	1	0	0	1	0	1	1	1	40.6667				Occupied	1	1	TMS	0	0	1	0	0	1	1	0	1	1	21.3333	1	0			Occupied	0			0	0	0	0	0	0	0
63	1	Lote 29	Occupied	0	1	0	0	0	0	0	0	0	0	0	1	0				Occupied	1	0		0	0	0	0	0	0	0	0	0	0	0						9									9
64	1	C. del Bermejo	Occupied	1	1	0	0	1	0	0	1	0	1	0	1	3.33333				Occupied	1	0		0	0	0	0	0	0	0	0	0	0	0						9									9
65	1	Pampa Verde	Occupied	1	1	0	0	1	0	0	1	0	1	1	1	0.363636				Occupied	1	0		0	0	0	0	0	0	0	0	0	0	0						9									9
66	1	Pampa Regimiento	Occupied	1	1	1	0	0	0	0	1	0	1	1	1	12.5714	0			Occupied	1	0		0	0	0	0	0	0	0	0	0	0	0	0	0				9									9
67	1	Pampa Regimiento	Occupied	0	1	0	0	0	0	0	0	0	0	0	1	0				Occupied	1	0		0	0	0	0	0	0	0	0	0	0	0						9									9
68	1	Pampa Regimiento	Occupied	0	1	0	0	0	0	0	0	0	0	0	1	0				Occupied	1	1	TMS, BS	1	0	0	0	1	1	1	0	1	1	0.8	1	0			Occupied	0			0	0	0	0	0	0	0
69	1	Pampa Regimiento	Occupied	1	1	1	1	0	0	0	1	1	1	1	1	12	0			Occupied	1	0		0	0	0	0	0	0	0	0	0	0	0	0					9									9
70	1	Pampa Regimiento	Occupied	0	1	0	0	0	0	0	0	0	0	0	1	0				Occupied	1	0		0	0	0	0	0	0	0	0	0	0	0					Occupied	1	TMS		0	0	1	0	0	1	1
71	1	Pampa Regimiento	Occupied	0	1	0	0	0	0	0	0	0	0	0	1	0				Occupied	1	1	TMS	1	0	0	0	0	1	1	0	1	1	2	1	0			Occupied	0			0	0	0	0	0	0	0
72	1	Pampa Regimiento	Occupied	0	1	0	0	0	0	0	0	0	0	0	1	0	0			Occupied	1	0		0	0	0	0	0	0	0	0	0	0	0	0					9									9
73	1	Pampa Regimiento	Occupied	0	1	0	0	0	0	0	0	0	0	0	1	0				Occupied	1	0		0	0	0	0	0	0	0	0	0	0	0						9									9
74	1	Pampa Regimiento	Occupied	0	1	0	0	0	0	0	0	0	0	0	1	0				Occupied	1	0		0	0	0	0	0	0	0	0	0	0	0						9									9
75	1	Pampa Regimiento	Occupied	0	1	0	0	0	0	0	0	0	0	0	0	0	1	1	TMS	Occupied	1	1	TMS	1	0	0	0	1	1	1	0	1	1	124	1					9									9
76	1	Pampa Regimiento	Occupied	1	1	1	0	1	0	0	1	0	1	1	1	54.8571	1	1	TMS	Occupied	1	1	TMS, BS	0	0	1	1	1	1	1	0	1	1	2.85714	1	0			Occupied	0			0	0	0	0	0	0	0
77	1	Pampa Grande	Occupied	0	1	0	0	0	0	0	0	0	0	0	1	0				Occupied	1	0		0	0	0	0	0	0	0	0	0	0	0						9									9
78	1	Pampa Grande	Occupied	0	1	0	0	0	0	0	0	0	0	0	1	0				Occupied	1	0		0	0	0	0	0	0	0	0	0	0	0						9									9
79	1	Pampa Grande	Occupied	0	0	0	0	0	0	0	0	0	0	0	1	0				Occupied	1	0		0	0	0	0	0	0	0	0	0	0	0						9									9
80	1	Pampa Grande	Occupied	0	1	0	0	0	0	0	0	0	0	0	1	0				Occupied	1	1	TMS	0	0	1	0	0	1	1	0	1	1	10.6667	1	0			Occupied	0			0	0	0	0	0	0	0
81	1	Pampa Grande	Occupied	0	1	0	0	0	0	0	0	0	0	0	1	0				Occupied	1	0		0	0	0	0	0	0	0	0	0	0	0		0				9									9
82	1	Pampa Grande	Occupied	0	1	0	0	0	0	0	0	0	0	0	1	0	0			Closed	1	9							9	9	9	9	9		0					9									9
83	1	Pampa Grande	Occupied	1	1	0	0	1	0	0	1	0	1	1	1	25.6				Occupied	1	0		0	0	0	0	0	0	0	0	0	0	0						9									9
84	1	C. 3 Naciones	Occupied	0	1	0	0	0	0	0	0	0	0	0	1	0				Occupied	1	0		0	0	0	0	0	0	0	0	0	0	0						9									9
85	1	Pampa Regimiento	Occupied	0	0	0	0	0	0	0	0	0	0	0	1	0				Vacant		99							99	99	99	99	99							99									99
86	1	Pampa Grande	Occupied	0	0	0	0	0	0	0	0	0	0	0	1	0				Occupied	1	0		0	0	0	0	0	0	0	0	0	0	0						9									9
87	1	Pampa Grande	Occupied	0	1	0	0	0	0	0	0	0	0	0	1	0				Occupied	1	0		0	0	0	0	0	0	0	0	0	0	0						9									9
88	1	Pampa Grande	Occupied	1	1	0	1	0	0	0	0	0	0	0	1	0				Occupied	1	0		0	0	0	0	0	0	0	0	0	0	0						9									9
89	1	Pampa Grande	Occupied	1	1	0	0	1	0	0	1	0	1	1	1	1.5				Occupied	1	0		0	0	0	0	0	0	0	0	0	0	0						9									9
90	1	Pampa Grande	Occupied	1	1	0	0	0	0	1	1	0	1	1	1	21.3333				Occupied	1	0		0	0	0	0	0	0	0	0	0	0	0						9									9
91	1	Pampa Grande	Occupied	0	1	0	0	0	0	0	0	0	0	0	1	0				Occupied	1	0		0	0	0	0	0	0	0	0	0	0	0						9									9
92	1	Pampa Grande	Occupied	0	1	0	0	0	0	0	0	0	0	0	1	0				Occupied	1	0		0	0	0	0	0	0	0	0	0	0	0						9									9
93	1	Pampa Grande	Occupied	1	1	0	0	1	0	0	1	0	1	1	1	10.5				Occupied	1	0		0	0	0	0	0	0	0	0	0	0	0						9									9
94	1	Pampa Grande	Occupied	1	1	0	0	1	0	1	1	0	1	1	1	8.8				Occupied	1	1	TMS, BS	0	1	1	0	0	1	1	1	0	0	3.2	1	0			Occupied	0			0	0	0	0	0	0	0
95	1	Pampa Regimiento	Occupied	0	1	0	0	0	0	0	0	0	0	0	1	0				Occupied	1	1	TMS	0	0	1	0	0	1	1	0	1	1	11.3333	1	0			Occupied	0			0	0	0	0	0	0	0
96	1	Pampa Regimiento	Occupied	1	1	0	1	0	0	0	1	1	0	1	1	10.6667	0			Occupied	1	0		0	0	0	0	0	0	0	0	0	0	0	0	0				9									9
97	1	Pampa Regimiento	Occupied	1	1	0	0	1	0	0	1	0	1	1	1	5.33333	1	1	TMS	Occupied	1	1	TMS	0	0	1	0	0	1	1	0	1	1	46.6667	1				Occupied	0			0	0	0	0	0	0	0
98	1	Pampa Regimiento	Occupied	1	1	0	1	0	0	0	1	1	0	1	1	1				Occupied	1	0		0	0	0	0	0	0	0	0	0	0	0						9									9
99	1	Pampa Regimiento	Occupied	0	1	0	0	0	0	0	0	0	0	0	1	0				Occupied	1	0		0	0	0	0	0	0	0	0	0	0	0						9									9
100	1	Pampa Regimiento	Occupied	1	1	0	0	1	0	0	1	0	1	1	1	3.33333				Occupied	1	0		0	0	0	0	0	0	0	0	0	0	0						9									9
101	1	Pampa Regimiento	Occupied	0	1	0	0	0	0	0	0	0	0	0	1	0				Closed	1	9							9	9	9	9	9							9									9
102	1	Pampa Regimiento	Occupied	1	1	0	0	1	0	0	1	0	1	1	1	11				Occupied	1	0		0	0	0	0	0	0	0	0	0	0	0						9									9
103	1	Pampa Regimiento	Occupied	0	1	0	0	0	0	0	0	0	0	0	1	0				Occupied	1	0		0	0	0	0	0	0	0	0	0	0	0						9									9
104	1	Pampa Regimiento	Occupied	0	1	0	0	0	0	0	0	0	0	0	1	0				Occupied	1	0		0	0	0	0	0	0	0	0	0	0	0						9									9
105	1	Pampa Regimiento	Occupied	1	1	0	0	1	0	0	1	0	1	1	1	5				Occupied	1	0		0	0	0	0	0	0	0	0	0	0	0						9									9
106	1	Pampa Regimiento	Occupied	1	1	1	0	0	0	0	1	0	1	1	1	32				Occupied	1	1	TMS	0	0	0	1	0	1	1	0	1	1	2.28571	1	0			Occupied	0			0	0	0	0	0	0	0
107	1	Pampa Regimiento	Occupied	1	1	0	0	1	0	0	1	0	1	1	1	49.6				Occupied	1	0		0	0	0	0	0	0	0	0	0	0	0						9									9
108	1	Pampa Gamba	Occupied	1	1	0	0	1	0	0	1	0	1	1	1	8.57143				Occupied	1	0		0	0	0	0	0	0	0	0	0	0	0						9									9
109	1	Pampa Gamba	Occupied	0	1	0	0	0	0	0	0	0	0	0	1	0				Occupied	1	0		0	0	0	0	0	0	0	0	0	0	0						9									9
110	1	Pampa Gamba	Occupied	1	1	0	0	1	0	0	1	0	1	1	1	18.6667				Occupied	1	0		0	0	0	0	0	0	0	0	0	0	0						9									9
111	1	Pampa Gamba	Occupied	1	1	1	0	0	0	0	1	0	1	0	1	0.666667				Occupied	1	0		0	0	0	0	0	0	0	0	0	0	0						9									9
112	1	Pampa Grande	Occupied	1	1	0	0	1	0	0	1	0	1	1	1	22.5	1	1	TMS	Occupied	1	1	TMS	0	0	1	0	0	1	1	0	1	1	1	1					9									9
113	1	Pampa Grande	Occupied	0	1	0	0	0	0	0	0	0	0	0	1	0				Occupied	1	0		0	0	0	0	0	0	0	0	0	0	0						9									9
114	1	Pampa Grande	Occupied	0	1	0	0	0	0	0	0	0	0	0	1	0				Occupied	1	0		0	0	0	0	0	0	0	0	0	0	0						9									9
115	1	Pampa Regimiento	Occupied	1	1	0	0	1	0	0	1	0	1	1	1	41.3333				Occupied	1	0		0	0	0	0	0	0	0	0	0	0	0						9									9
116	1	Pampa Regimiento	Occupied	1	1	1	0	0	0	0	1	0	1	1	1	12				Occupied	1	0		0	0	0	0	0	0	0	0	0	0	0		1	1	TMS, HC	Occupied	1	TMS, HC		0	1	0	1	0	1	1
117	1	Pampa Regimiento	Occupied	1	1	1	1	1	0	0	1	1	1	1	1	39.2	0			Occupied	1	0		0	0	0	0	0	0	0	0	0	0	0	0	1	1	TMS	Occupied	1	TMS		0	0	1	1	0	1	1
118	1	Pampa Regimiento	Occupied	1	1	1	0	0	0	0	1	0	1	1	1	8.8				Occupied	1	0		0	0	0	0	0	0	0	0	0	0	0						9									9
119	1	Pampa Regimiento	Occupied	1	1	0	0	0	1	0	1	0	1	1	1	3.42857				Occupied	1	1	TMS	1	0	0	0	0	1	1	0	1	0	1.71429	1	0			Occupied	0			0	0	0	0	0	0	0
120	1	Pampa Regimiento	Occupied	0	1	0	0	0	0	0	0	0	0	0	1	0				Occupied	1	0		0	0	0	0	0	0	0	0	0	0	0						9									9
121	1	Pampa Regimiento	Occupied	0	1	0	0	0	0	0	0	0	0	0	1	0				Occupied	1	0		0	0	0	0	0	0	0	0	0	0	0						9									9
122	1	Pampa Regimiento	Occupied	0	1	0	0	0	0	0	0	0	0	0	1	0				Vacant		99							99	99	99	99	99							99									99
123	1	Pampa Regimiento	Occupied	0	1	0	0	0	0	0	0	0	0	0	1	0				Occupied	1	0		0	0	0	0	0	0	0	0	0	0	0						9									9
124	1	Pampa Regimiento	Occupied	0	1	0	0	0	0	0	0	0	0	0	1	0				Occupied	1	0		0	0	0	0	0	0	0	0	0	0	0						9									9
125	1	Pampa Regimiento	Occupied	1	1	0	0	1	0	0	1	0	1	1	1	20				Occupied	1	0		0	0	0	0	0	0	0	0	0	0	0						9									9
126	1	Pampa Regimiento	Occupied	0	1	0	0	0	0	0	0	0	0	0	1	0				Occupied	1	0		0	0	0	0	0	0	0	0	0	0	0						9									9
127	1	Pampa Regimiento	Occupied	0	1	0	0	0	0	0	0	0	0	0	1	0				Occupied	1	1	TMS	1	0	0	0	0	1	1	0	1	1	11.3333	1	0			Occupied	0			0	0	0	0	0	0	0
128	1	Pampa Regimiento	Occupied	0	1	0	0	0	0	0	0	0	0	0	1	0				Occupied	1	0		0	0	0	0	0	0	0	0	0	0	0						9									9
129	1	Pampa Regimiento	Occupied	1	1	0	0	1	0	0	1	0	1	1	1	58.8571				Occupied	1	0		0	0	0	0	0	0	0	0	0	0	0						9									9
130	1	Pampa Regimiento	Occupied	1	1	0	1	0	0	0	1	1	0	1	1	19				Occupied	1	0		0	0	0	0	0	0	0	0	0	0	0						9									9
131	1	Pampa Regimiento	Occupied	1	1	0	1	0	0	0	1	1	0	1	1	60				Closed	1	9							9	9	9	9	9							9									9
132	1	Pampa Regimiento	Occupied	0	1	0	0	0	0	0	0	0	0	0	1	0				Vacant		99							99	99	99	99	99							99									99
133	1	Pampa Regimiento	Occupied	1	1	0	0	1	0	0	1	0	1	1	1	0.571429				Occupied	1	1	TMS	1	0	0	0	0	1	1	0	1	1	3.42857	1	0			Occupied	0			0	0	0	0	0	0	0
134	1	Pampa Regimiento	Occupied	1	1	1	0	1	0	0	1	0	1	1	1	17.3333				Occupied	1	1	HC	0	1	0	0	0	0	0	0	0	0	0	0					9									9
135	1	Pampa Regimiento	Occupied	0	1	0	0	0	0	0	0	0	0	0	1	0				Occupied	1	0		0	0	0	0	0	0	0	0	0	0	0						9									9
136	1	Pampa Regimiento	Occupied	0	1	0	0	0	0	0	0	0	0	0	1	0	0			Occupied	1	0		0	0	0	0	0	0	0	0	0	0	0	0					9									9
137	1	Pampa Regimiento	Occupied	1	1	0	0	1	0	0	1	0	1	1	1	40				Occupied	1	1	TMS, BS	1	0	1	0	0	1	1	0	1	1	8	1	0			Occupied	0			0	0	0	0	0	0	0
138	1	Pampa Regimiento	Occupied	1	1	0	1	1	0	0	1	1	1	1	1	38				Occupied	1	0		0	0	0	0	0	0	0	0	0	0	0						9									9
139	1	Pampa Regimiento	Occupied	0	1	0	0	0	0	0	0	0	0	0	1	0				Occupied	1	0		0	0	0	0	0	0	0	0	0	0	0						9									9
140	1	Pampa Regimiento	Occupied	0	1	0	0	0	0	0	0	0	0	0	1	0				Vacant		99							99	99	99	99	99							99									99
141	1	C. 3 Naciones	Occupied	1	1	0	0	1	0	0	1	0	1	1	1	0.8				Occupied	1	0		0	0	0	0	0	0	0	0	0	0	0						9									9
142	1	Pampa Grande	Occupied	1	1	0	1	1	1	0	1	1	1	1	1	26.5				Occupied	1	0		0	0	0	0	0	0	0	0	0	0	0						9									9
143	1	Pampa Grande	Occupied	0	1	0	0	0	0	0	0	0	0	0	1	0				Occupied	1	0		0	0	0	0	0	0	0	0	0	0	0						9									9
144	1	Pampa Grande	Occupied	1	1	1	0	0	0	0	1	0	1	0	1	0.5				Occupied	1	1	TMS	1	0	1	0	0	1	1	0	1	1	11.5	1	0			Occupied	0			0	0	0	0	0	0	0
145	1	Pampa Regimiento	Occupied	1	1	0	0	1	0	0	1	0	1	0	1	0.5				Occupied	1	1	TMS	0	0	1	1	0	1	1	0	1	1	5.2	1	0			Occupied	0			0	0	0	0	0	0	0
146	1	Pampa Regimiento	Occupied	1	1	0	1	0	0	0	1	1	0	1	1	1				Occupied	1	1	TMS, BS	0	0	1	0	0	1	1	0	1	1	31	1	9			Vacant	99									99
147	1	Pampa Regimiento	Occupied	1	1	0	0	1	0	0	1	0	1	1	1	13.3333				Occupied	1	0		0	0	0	0	0	0	0	0	0	0	0						9									9
148	1	Pampa Grande	Occupied	0	1	0	0	0	0	0	0	0	0	0	1	0				Occupied	1	0		0	0	0	0	0	0	0	0	0	0	0						9									9
149	1	Pampa Grande	Occupied	0	1	0	0	0	0	0	0	0	0	0	1	0				Occupied	1	0		0	0	0	0	0	0	0	0	0	0	0						9									9
150	1	Pampa Grande	Occupied	0	0	0	0	0	0	0	0	0	0	0	1	0				Occupied	1	0		0	0	0	0	0	0	0	0	0	0	0						9									9
151	1	Pampa Grande	Occupied	1	1	0	0	1	0	0	1	0	1	1	1	36				Occupied	1	0		0	0	0	0	0	0	0	0	0	0	0						9									9
152	1	Pampa Grande	Occupied	0	1	0	0	0	0	0	0	0	0	0	1	0				Occupied	1	0		0	0	0	0	0	0	0	0	0	0	0						9									9
153	1	Pampa Grande	Occupied	1	1	0	0	1	0	0	1	0	1	1	1	6.85714				Occupied	1	0		0	0	0	0	0	0	0	0	0	0	0						9									9
154	1	Pampa Grande	Occupied	0	1	0	0	0	0	0	0	0	0	0	1	0				Occupied	1	0		0	0	0	0	0	0	0	0	0	0	0						9									9
155	1	Pampa Grande	Occupied	0	0	0	0	0	0	0	0	0	0	0	1	0				Occupied	1	0		0	0	0	0	0	0	0	0	0	0	0						9									9
156	1	Pampa Regimiento	Occupied	0	0	0	0	0	0	0	0	0	0	0	1	0				Closed	1	9							9	9	9	9	9							9									9
157	1	Pampa Regimiento	Occupied	0	1	0	0	0	0	0	0	0	0	0	1	0				Refused	1	9							9	9	9	9	9							9									9
158	1	Pampa Regimiento	Occupied	0	1	0	0	0	0	0	0	0	0	0	1	0				Occupied	1	0		0	0	0	0	0	0	0	0	0	0	0						9									9
159	1	Pampa Regimiento	Occupied	1	1	0	1	0	0	0	1	1	0	0	1	1.33333				Occupied	1	0		0	0	0	0	0	0	0	0	0	0	0	1					9									9
160	1	Pampa Regimiento	Occupied	1	1	1	0	0	0	0	1	0	1	1	1	5.33333				Occupied	1	1	TMS	0	0	1	0	0	1	1	0	1	1	26.2857	1	0			Occupied	0			0	0	0	0	0	0	0
161	1	Pampa Regimiento	Occupied	0	1	0	0	0	0	0	0	0	0	0	1	0				Occupied	1	1	TMS	1	0	0	0	0	1	1	0	1	0	0.5	1	0			Occupied	0			0	0	0	0	0	0	0
162	1	Pampa Grande	Occupied	0	1	0	0	0	0	0	0	0	0	0	1	0				Occupied	1	0		0	0	0	0	0	0	0	0	0	0	0						9									9
163	1	Pampa Grande	Occupied	0	1	0	0	0	0	0	0	0	0	0	1	0				Occupied	1	0		0	0	0	0	0	0	0	0	0	0	0						9									9
164	1	Pampa Grande	Occupied	0	1	0	0	0	0	0	0	0	0	0	1	0	0			Occupied	1	0		0	0	0	0	0	0	0	0	0	0	0	0	0				9
165	1	Pampa Grande	Occupied	0	1	0	0	0	0	0	0	0	0	0	1	0				Occupied	1	0		0	0	0	0	0	0	0	0	0	0	0						9									9
166	1	Pampa Grande	Occupied	1	1	0	1	0	0	0	1	1	0	0	1	0.8				Occupied	1	0		0	0	0	0	0	0	0	0	0	0	0						9									9
167	1	Pampa Grande	Occupied	1	1	1	0	1	0	0	1	0	1	1	1	9.6	1		HC	Occupied	1	1	HC	1	0	0	0	0	1	0	0	0	0	0	1					9									9
168	1	Pampa Grande	Occupied	1	1	0	0	1	0	0	1	0	1	1	1	16.3636	1		HC	Occupied	1	1	HC	0	0	1	0	0	1	0	0	0	0	0	1					9									9
169	1	Pampa Grande	Occupied	1	1	0	0	1	0	0	1	0	1	1	1	59				Occupied	1	1	TMS	0	0	0	1	0	1	1	0	1	1	1.33333	1	0			Occupied	0			0	0	0	0	0	0	0
170	1	C. 3 Naciones	Occupied	0	1	0	0	0	0	0	0	0	0	0	1	0				Occupied	1	0		0	0	0	0	0	0	0	0	0	0	0						9									9
171	1	C. 3 Naciones	Occupied	0	1	0	0	0	0	0	0	0	0	0	1	0				Occupied	1	0		0	0	0	0	0	0	0	0	0	0	0						9									9
172	1	C. 3 Naciones	Occupied	0	1	0	0	0	0	0	0	0	0	0	1	0				Vacant		99							99	99	99	99	99							99									99
173	1	C. 3 Naciones	Occupied	0	1	0	0	0	0	0	0	0	0	0	1	0				Occupied	1	0		0	0	0	0	0	0	0	0	0	0	0						9									9
174	1	C. 3 Naciones	Occupied	1	1	0	0	1	0	0	1	0	1	1	1	16	9			Occupied	1	0		0	0	0	0	0	0	0	0	0	0	0	0					9									9
175	1	C. 3 Naciones	Occupied	1	1	0	0	0	0	1	1	0	1	1	1	17.3333				Occupied	1	0		0	0	0	0	0	0	0	0	0	0	0						9									9
176	1	C. 3 Naciones	Occupied	0	1	0	0	0	0	0	0	0	0	0	1	0				Vacant		99							99	99	99	99	99							99									99
177	1	C. 3 Naciones	Occupied	0	1	0	0	0	0	0	0	0	0	0	1	0				Occupied	1	0		0	0	0	0	0	0	0	0	0	0	0						9									9
178	1	C. 3 Naciones	Occupied	0	1	0	0	0	0	0	0	0	0	0	1	0				Occupied	1	0		0	0	0	0	0	0	0	0	0	0	0						9									9
179	1	Pampa Regimiento	Occupied	0	1	0	0	0	0	0	0	0	0	0	1	0				Occupied	1	0		0	0	0	0	0	0	0	0	0	0	0						9									9
180	1	Pampa Grande	Occupied	1	1	0	0	0	0	1	1	0	1	1	1	5.5				Occupied	1	0		0	0	0	0	0	0	0	0	0	0	0						9									9
181	1	Pampa Grande	Occupied	1	1	0	0	1	1	1	1	0	1	1	1	30.8571				Occupied	1	1	TMS	0	0	0	1	0	1	1	0	1	0	0.571429	1	0			Occupied	0			0	0	0	0	0	0	0
182	1	Pampa Grande	Occupied	1	1	0	0	0	0	1	1	0	1	1	1	6.66667				Occupied	1	0		0	0	0	0	0	0	0	0	0	0	0						9									9
183	1	Pampa Grande	Occupied	0	1	0	0	0	0	0	0	0	0	0	1	0				Occupied	1	0		0	0	0	0	0	0	0	0	0	0	0						9									9
184	1	Pampa Grande	Occupied	0	1	0	0	0	0	0	0	0	0	0	1	0				Occupied	1	0		0	0	0	0	0	0	0	0	0	0	0						9									9
185	1	Pampa Grande	Occupied	1	1	1	0	0	0	0	1	0	1	1	1	78.6667				Occupied	1	0		0	0	0	0	0	0	0	0	0	0	0						9									9
186	1	Pampa Grande	Occupied	1	1	0	0	1	0	0	1	0	1	1	1	24				Closed	1	9							9	9	9	9	9							9									9
187	1	Pampa Grande	Occupied	1	1	0	0	1	0	0	1	0	1	1	1	36				Occupied	1	0		0	0	0	0	0	0	0	0	0	0	0						9									9
188	1	Pampa Verde	Occupied	1	1	0	0	1	0	0	1	0	1	1	1	4	1	1	TMS	Occupied	1	1	TMS	1	0	0	0	0	1	1	0	1	1	7.55556	1	0				9
189	1	Pampa Verde	Occupied	0	1	0	0	0	0	0	0	0	0	0	1	0				Occupied	1	1	TMS	1	0	0	0	0	1	1	0	1	1	20	1	0			Occupied	0			0	0	0	0	0	0	0
190	1	Pampa Verde	Occupied	0	1	0	0	0	0	0	0	0	0	0	1	0				Occupied	1	0		0	0	0	0	0	0	0	0	0	0	0						9									9
191	1	Lote 14	Occupied	0	1	0	0	0	0	0	0	0	0	0	1	0				Occupied	1	1	TMS	0	0	1	0	0	1	1	0	1	1	2.15385	1	0			Occupied	0			0	0	0	0	0	0	0
192	1	Lote 14	Occupied	1	1	0	1	0	0	1	1	1	1	1	1	84				Occupied	1	1	TMS	0	0	1	0	0	1	1	0	1	1	36	1	0			Occupied	0			0	0	0	0	0	0	0
193	1	Lote 14	Occupied	1	1	0	0	1	0	1	1	0	1	1	1	40				Occupied	1	0		0	0	0	0	0	0	0	0	0	0	0						9									9
194	1	Lote 14	Occupied	1	1	0	0	1	0	0	1	0	1	1	1	46				Occupied	1	1	TMS	0	0	1	0	0	1	1	0	1	1	4	1	0			Occupied	0			0	0	0	0	0	0	0
195	1	Lote 14	Occupied	0	1	0	0	0	0	0	0	0	0	0	1	0				Occupied	1	0		0	0	0	0	0	0	0	0	0	0	0						9									9
196	1	Lote 14	Occupied	1	1	0	1	1	0	1	1	1	1	1	1	12				Occupied	1	0		0	0	0	0	0	0	0	0	0	0	0						9									9
197	1	Lote 28	Occupied	1	1	0	0	1	0	0	1	0	1	1	1	2.66667				Occupied	1	1	TMS	0	0	1	0	0	1	1	0	1	1	2.66667	1					9									9
198	1	Pampa Grande	Occupied	0	1	0	0	0	0	0	0	0	0	0	1	0				Occupied	1	0		0	0	0	0	0	0	0	0	0	0	0						9									9
199	1	Pampa Grande	Occupied	0	1	0	0	0	0	0	0	0	0	0	1	0				Occupied	1	0		0	0	0	0	0	0	0	0	0	0	0						9									9
200	1	Pampa Grande	Occupied	1	1	1	0	0	0	0	1	0	1	1	1	4				Occupied	1	0		0	0	0	0	0	0	0	0	0	0	0						9									9
201	1	Pampa Grande	Occupied	0	0	0	0	0	0	0	0	0	0	0	1	0				Vacant		99							99	99	99	99	99							99									99
202	1	Pampa Grande	Occupied	1	1	1	0	1	0	0	1	0	1	1	1	24.5714	1	1	TMS	Occupied	1	1	TMS	0	0	0	1	0	1	1	0	1	1	43.5556	1					9									9
203	1	Pampa Grande	Occupied	1	1	0	0	1	1	0	1	0	1	1	1	15.2				Occupied	1	0		0	0	0	0	0	0	0	0	0	0	0						9									9
204	1	Pampa Grande	Occupied	1	1	0	1	1	1	0	1	1	1	1	1	85.3333	1		HC	Occupied	1	1	HC	0	0	1	0	0	1	0	0	0	0	0	1					9									9
205	1	Pampa Grande	Occupied	1	1	1	1	1	1	0	1	1	1	1	1	35				Occupied	1	0		0	0	0	0	0	0	0	0	0	0	0						9									9
206	1	Pampa Grande	Occupied	1	1	0	1	0	0	1	1	1	1	1	1	18.6667	1		HC	Occupied	1	1	HC	0	0	1	0	0	1	0	0	0	0	0	1					9									9
207	1	Pampa Verde	Occupied	0	1	0	0	0	0	0	0	0	0	0	0	0				Occupied	1	0		0	0	0	0	0	0	0	0	0	0	0						9									9
208	1	Pampa Verde	Occupied	0	1	0	0	0	0	0	0	0	0	0	1	0				Occupied	1	0		0	0	0	0	0	0	0	0	0	0	0						9									9
209	1	Pampa Verde	Occupied	1	1	0	0	1	0	0	1	0	1	1	1	150				Occupied	1	0		0	0	0	0	0	0	0	0	0	0	0						9									9
210	1	Pampa Verde	Occupied	0	1	0	0	0	0	0	0	0	0	0	1	0				Occupied	1	0		0	0	0	0	0	0	0	0	0	0	0						9									9
211	1	Pampa Verde	Occupied	1	1	0	0	1	1	0	1	0	1	0	1	2				Occupied	1	0		0	0	0	0	0	0	0	0	0	0	0		0				9
212	1	Pampa Verde	Occupied	1	1	0	0	1	0	0	1	0	1	1	1	33.3333	1	1	TMS	Occupied	1	1	TMS	0	0	1	0	0	1	1	0	1	1	42.6667	1					9									9
213	1	Pampa Verde	Occupied	0	0	0	0	0	0	0	0	0	0	0	0	0				Occupied	1	0		0	0	0	0	0	0	0	0	0	0	0						9									9
214	1	Pampa Verde	Occupied	1	1	0	1	0	0	0	1	1	0	1	1	20				Occupied	1	0		0	0	0	0	0	0	0	0	0	0	0		0				9
215	1	Pampa Verde	Occupied	0	1	0	0	0	0	0	0	0	0	0	1	0	0			Occupied	1	0		0	0	0	0	0	0	0	0	0	0	0	0					9									9
216	1	Pampa Verde	Occupied	1	1	0	1	0	0	0	0	0	0	0	1	0				Closed	1	9							9	9	9	9	9							9									9
217	1	Pampa Verde	Occupied	0	1	0	0	0	0	0	0	0	0	0	1	0				Occupied	1	1	TMS	0	0	1	0	1	1	1	0	1	1	17.7143	1	1	0	TMS	Occupied	1	TMS		0	0	1	1	0	1	1
218	1	Pampa Verde	Occupied	1	1	0	0	1	0	0	1	0	1	1	1	0.666667				Occupied	1	1	TMS	0	0	1	0	0	1	1	0	1	1	0.571429	1	0			Occupied	1	TMS		1	0	0	0	0	1	1
219	1	Pampa Verde	Occupied	0	1	0	0	0	0	0	0	0	0	0	1	0				Occupied	1	0		0	0	0	0	0	0	0	0	0	0	0						9									9
220	1	Pampa Verde	Occupied	1	1	1	0	0	0	0	1	0	1	1	1	5	1	1	TMS	Occupied	1	1	TMS	0	1	0	0	0	0	1	1	1	1	7.33333	1	0			Occupied	0			0	0	0	0	0	0	0
221	1	Pampa Verde	Occupied	0	1	0	0	0	0	0	0	0	0	0	1	0				Occupied	1	0		0	0	0	0	0	0	0	0	0	0	0						9									9
222	1	Pampa Verde	Occupied	0	1	0	0	0	0	0	0	0	0	0	1	0				Occupied	1	0		0	0	0	0	0	0	0	0	0	0	0						9									9
223	1	Pampa Verde	Occupied	0	1	0	0	0	0	0	0	0	0	0	1	0				Occupied	1	0		0	0	0	0	0	0	0	0	0	0	0						9									9
224	1	Pampa Verde	Occupied	0	0	0	0	0	0	0	0	0	0	0	1	0				Occupied	1	0		0	0	0	0	0	0	0	0	0	0	0						9									9
225	1	Lote 28	Occupied	1	1	0	1	1	0	0	1	1	1	1	1	5.6				Occupied	1	0		0	0	0	0	0	0	0	0	0	0	0						9									9
226	1	Lote 28	Occupied	1	1	1	1	1	0	0	1	1	1	1	1	9.71429				Vacant		99							99	99	99	99	99							99									99
227	1	Lote 14	Occupied	0	1	0	0	0	0	0	0	0	0	0	1	0				Occupied	1	0		0	0	0	0	0	0	0	0	0	0	0						9									9
228	1	Lote 14	Occupied	1	1	0	1	0	0	0	1	1	0	0	1	4				Occupied	1	1	TMS, BS	0	1	1	0	0	1	1	1	0	1	2	1	1		TMS	Occupied	1	TMS		0	0	1	0	0	1	1
229	1	Lote 14	Occupied	0	1	0	0	0	0	0	0	0	0	0	1	0				Occupied	1	0		0	0	0	0	0	0	0	0	0	0	0						9									9
230	1	Lote 14	Occupied	0	1	0	0	0	0	0	0	0	0	0	1	0				Occupied	1	0		0	0	0	0	0	0	0	0	0	0	0						9									9
231	1	Lote 14	Occupied	1	1	0	0	1	0	0	1	0	1	1	1	0.666667				Occupied	1	0		0	0	0	0	0	0	0	0	0	0	0						9									9
232	1	Lote 14	Occupied	0	1	0	0	0	0	0	0	0	0	0	1	0				Occupied	1	0		0	0	0	0	0	0	0	0	0	0	0						9									9
233	1	Lote 14	Occupied	0	1	0	0	0	0	0	0	0	0	0	0	0				Occupied	1	0		0	0	0	0	0	0	0	0	0	0	0						9									9
234	1	Lote 14	Occupied	0	0	0	0	0	0	0	0	0	0	0	1	0				Occupied	1	0		0	0	0	0	0	0	0	0	0	0	0						9									9
235	1	Lote 14	Occupied	0	1	0	0	0	0	0	0	0	0	0	1	0				Occupied	1	0		0	0	0	0	0	0	0	0	0	0	0						9									9
236	1	Lote 14	Occupied	0	1	0	0	0	0	0	0	0	0	0	1	0				Occupied	1	0		0	0	0	0	0	0	0	0	0	0	0						9									9
237	1	Lote 14	Occupied	1	1	1	1	1	0	0	1	1	1	1	1	98.6667				Occupied	1	0		0	0	0	0	0	0	0	0	0	0	0						9									9
238	1	Lote 14	Occupied	1	1	0	0	1	0	0	1	0	1	1	1	2				Occupied	1	0		0	0	0	0	0	0	0	0	0	0	0						9									9
239	1	Lote 14	Occupied	1	1	0	0	1	0	0	1	0	1	1	1	25.3333				Occupied	1	0		0	0	0	0	0	0	0	0	0	0	0						9									9
240	1	Lote 14	Occupied	0	1	0	0	0	0	0	0	0	0	0	1	0				Occupied	1	0		0	0	0	0	0	0	0	0	0	0	0		0				9
241	1	Lote 14	Occupied	0	1	0	0	0	0	0	0	0	0	0	1	0				Closed	1	9							9	9	9	9	9			1		HC	Occupied	1	HC		0	0	0	0	1	1	0
242	1	Lote 28	Occupied	0	1	0	0	0	0	0	0	0	0	0	1	0				Occupied	1	0		0	0	0	0	0	0	0	0	0	0	0						9									9
243	1	Lote 28	Occupied	0	1	0	0	0	0	0	0	0	0	0	1	0				Closed	1	9							9	9	9	9	9							9									9
244	1	Lote 28	Occupied	1	1	0	0	1	0	0	1	0	1	1	1	16				Closed	1	9							9	9	9	9	9							9									9
245	1	Lote 28	Occupied	1	1	1	0	1	0	0	1	0	1	1	1	9.6				Closed	1	9							9	9	9	9	9							9									9
246	1	Lote 28	Occupied	0	1	0	0	0	0	0	0	0	0	0	1	0				Occupied	1	0		0	0	0	0	0	0	0	0	0	0	0						9									9
247	1	Pampa Grande	Occupied	1	1	0	0	1	0	0	1	0	1	1	1	0.666667				Occupied	1	1	TMS	0	0	1	0	0	1	1	0	1	0	0.666667	1	0			Occupied	0			0	0	0	0	0	0	0
248	1	Pampa Grande	Occupied	0	1	0	0	0	0	0	0	0	0	0	1	0				Occupied	1	0		0	0	0	0	0	0	0	0	0	0	0						9									9
249	1	Lote 14	Occupied	0	1	0	0	0	0	0	0	0	0	0	1	0				Occupied	1	0		0	0	0	0	0	0	0	0	0	0	0						9									9
250	1	Lote 14	Occupied	1	1	0	0	1	0	0	1	0	1	1	1	22.6667				Occupied	1	0		0	0	0	0	0	0	0	0	0	0	0						9									9
251	1	Lote 14	Occupied	0	1	0	0	0	0	0	0	0	0	0	1	0				Occupied	1	0		0	0	0	0	0	0	0	0	0	0	0						9									9
252	1	Lote 28	Occupied	0	1	0	0	0	0	0	0	0	0	0	1	0				Closed	1	9							9	9	9	9	9							9									9
253	1	Lote 28	Occupied	1	1	0	0	1	0	0	1	0	1	1	1	14.6667				Occupied	1	0		0	0	0	0	0	0	0	0	0	0	0						9									9
254	1	Lote 28	Occupied	0	1	0	0	0	0	0	0	0	0	0	1	0				Occupied	1	0		0	0	0	0	0	0	0	0	0	0	0						9									9
255	1	Lote 28	Occupied	0	1	0	0	0	0	0	0	0	0	0	1	0				Occupied	1	0		0	0	0	0	0	0	0	0	0	0	0						9									9
256	1	Lote 28	Occupied	1	1	0	0	1	0	0	1	0	1	1	1	15.2				Occupied	1	1	TMS	0	0	1	0	0	1	1	0	1	1	4.8	1	0			Occupied	0			0	0	0	0	0	0	0
257	1	Lote 28	Occupied	0	1	0	0	0	0	0	0	0	0	0	1	0				Occupied	1	0		0	0	0	0	0	0	0	0	0	0	0						9									9
258	1	Campo Largo	Occupied	1	1	0	0	1	0	0	1	0	1	1	1	49				Occupied	1	0		0	0	0	0	0	0	0	0	0	0	0						9									9
259	1	Lote 28	Occupied	1	1	1	0	0	1	0	1	0	1	1	1	13				Occupied	1	0		0	0	0	0	0	0	0	0	0	0	0						9									9
260	1	Campo Largo	Occupied	0	1	0	0	0	0	0	0	0	0	0	1	0				Occupied	1	0		0	0	0	0	0	0	0	0	0	0	0						9									9
261	1	Lote 28	Occupied	0	1	0	0	0	0	0	0	0	0	0	1	0				Occupied	1	0		0	0	0	0	0	0	0	0	0	0	0						9									9
262	1	Lote 28	Occupied	0	1	0	0	0	0	0	0	0	0	0	1	0				Occupied	1	0		0	0	0	0	0	0	0	0	0	0	0						9									9
263	1	Lote 28	Occupied	0	1	0	0	0	0	0	0	0	0	0	1	0				Occupied	1	0		0	0	0	0	0	0	0	0	0	0	0						9									9
264	1	Lote 28	Occupied	0	1	0	0	0	0	0	0	0	0	0	1	0				Occupied	1	0		0	0	0	0	0	0	0	0	0	0	0						9									9
265	1	Lote 28	Occupied	1	1	0	0	1	0	0	1	0	1	1	1	9				Occupied	1	1	TMS	0	0	1	0	0	1	1	0	1	0	3	0					9									9
266	1	Lote 28	Occupied	0	0	0	0	0	0	0	0	0	0	0	1	0				Closed	1	9							9	9	9	9	9							9									9
267	1	Lote 28	Occupied	1	1	1	0	1	0	0	1	0	1	1	1	9.33333				Closed	1	9							9	9	9	9	9							9									9
268	1	Lote 28	Occupied	0	1	0	0	0	0	0	0	0	0	0	1	0				Occupied	1	0		0	0	0	0	0	0	0	0	0	0	0						9									9
269	1	Lote 28	Occupied	1	1	0	0	1	0	0	1	0	1	1	1	42				Closed	1	9							9	9	9	9	9							9									9
270	1	Lote 28	Occupied	1	1	0	0	1	0	0	1	0	1	1	1	25.6	1	1	TMS	Occupied	1	1	TMS, HC	0	1	1	1	0	1	1	0	1	1	10.4	1	1		TMS	Occupied	1	TMS		0	0	1	1	0	1	1
271	1	Lote 28	Occupied	1	1	0	0	1	0	0	1	0	1	1	1	92				Occupied	1	0		0	0	0	0	0	0	0	0	0	0	0						9									9
272	1	Lote 14	Occupied	0	1	0	0	0	0	0	0	0	0	0	1	0				Occupied	1	0		0	0	0	0	0	0	0	0	0	0	0						9									9
273	1	C. del Bermejo	Occupied	1	1	0	1	1	0	0	1	1	1	1	1	29.1429				Closed	1	9							9	9	9	9	9							9									9
274	1	Pampa Grande	Occupied	0	1	0	0	0	0	0	0	0	0	0	1	0				Closed	1	9							9	9	9	9	9							9									9
275	1	Lote 28	Occupied	0	0	0	0	0	0	0	0	0	0	0	0	0				Closed	1	9							9	9	9	9	9							9									9
276	1	Lote 28	Occupied	1	1	1	1	1	1	0	1	1	1	1	1	15.5				Occupied	1	1	TMS	0	1	0	1	0	1	1	1	1	1	37.3333	1				Occupied	1	TMS		0	1	0	0	0	0	1
277	2	Norte	Occupied	1	1	0	0	1	0	0	1	0	1	1	1	116				Occupied	1	1	TMS, BS	0	0	1	0	0	1	1	0	1	1	4	1				Occupied	0		1	0	0	0	0	0	0	0
278	2	Norte	Occupied	0	1	0	0	0	0	0	0	0	0	0	1	0				Occupied	1	0		0	0	0	0	0	0	0	0	0	0	0	1				Closed	9		1							9
279	2	Norte	Occupied	0	1	0	0	0	0	0	0	0	0	0	0	0				Occupied	1	0		0	0	0	0	0	0	0	0	0	0	0	0				Occupied	0		1	0	0	0	0	0	0	0
280	2	Norte	Occupied	1	1	0	1	0	0	0	0	0	0	0	1	0				Occupied	1	0		0	0	0	0	0	0	0	0	0	0	0	1				Refused	9		1							9
281	2	Norte	Occupied	0	0	0	0	0	0	0	0	0	0	0	0	0				Occupied	0	0		0	0	0	0	0	0	0	0	0	0	0	0				Closed	9		0							9
282	2	Norte	Occupied	0	1	0	0	0	0	0	0	0	0	0	0	0				Occupied	1	1	TMS	0	0	1	0	0	1	1	0	1	1	8	1				Occupied	0		1	0	0	0	0	0	0	0
283	2	Norte	Occupied	0	1	0	0	0	0	0	0	0	0	0	0	0				Occupied	1	1	TMS	1	0	0	0	0	1	1	0	1	1	16.8	1				Occupied	0		1	0	0	0	0	0	0	0
284	2	Norte	Occupied	0	0	0	0	0	0	0	0	0	0	0	0	0				Occupied	0	0		0	0	0	0	0	0	0	0	0	0	0	0				Occupied	0		0	0	0	0	0	0	0	0
285	2	Norte	Occupied	0	0	0	0	0	0	0	0	0	0	0	0	0				Occupied	1	0		0	0	0	0	0	0	0	0	0	0	0	1				Occupied	0		1	0	0	0	0	0	0	0
286	2	Norte	Occupied	0	0	0	0	0	0	0	0	0	0	0	0	0				Occupied	1	0		0	0	0	0	0	0	0	0	0	0	0	1				Closed	9		1							9
287	2	Norte	Occupied	0	1	0	0	0	0	0	0	0	0	0	0	0				Occupied	1	0		0	0	0	0	0	0	0	0	0	0	0	1				Closed	9		1							9
288	2	Norte	Occupied	0	0	0	0	0	0	0	0	0	0	0	0	0				Occupied	1	1	HC	0	1	0	0	0	0	0	0	0	0	0	0				Occupied	0		1	0	0	0	0	0	0	0
289	2	Norte	Occupied	0	1	0	0	0	0	0	0	0	0	0	0	0				Occupied	0	0		0	0	0	0	0	0	0	0	0	0	0	0				Occupied	0		0	0	0	0	0	0	0	0
290	2	Norte	Occupied	1	1	0	0	1	0	0	1	0	1	1	1	14.4				Occupied	1	1	TMS, BS	0	0	1	0	0	1	1	0	1	1	39.2	1				Occupied	0		1	0	0	0	0	0	0	0
291	2	Norte	Occupied	0	1	0	0	0	0	0	0	0	0	0	0	0				Occupied	1	0		0	0	0	0	0	0	0	0	0	0	0	1				Occupied	0		1	0	0	0	0	0	0	0
292	2	Norte	Occupied	0	1	0	0	0	0	0	0	0	0	0	0	0				Occupied	1	1	TMS, BS	0	0	1	0	0	1	1	0	1	1	22	1				Occupied	0		1	0	0	0	0	0	0	0
293	2	Norte	Occupied	0	1	0	0	0	0	0	0	0	0	0	0	0				Occupied	1	1	HC	0	0	1	0	0	1	0	0	0	0	0	1				Occupied	0		1	0	0	0	0	0	0	0
302	2	Quintas	Occupied	1	1	0	1	0	0	0	1	1	0	1	1	4				Occupied	1	0		0	0	0	0	0	0	0	0	0	0	0	0				Occupied	1	TMS	1	0	0	1	0	0	1	1
303	2	Quintas	Occupied	0	0	0	0	0	0	0	0	0	0	0	1	0				Closed	0	9							9	9	9	9	9		0				Occupied	0		0	0	0	0	0	0	0	0
304	2	Sur	Occupied	0	1	0	0	0	0	0	0	0	0	0	0	0				Occupied	1	1	TMS	1	0	0	0	0	1	1	0	1	1	6	1				Occupied	0		1	0	0	0	0	0	0	0
305	2	Sur	Occupied	1	1	0	0	1	0	0	1	0	1	1	1	8				Occupied	1	0		0	0	0	0	0	0	0	0	0	0	0	1				Closed	9		1							9
306	2	Sur	Occupied	1	1	0	0	1	0	0	1	0	1	1	1	14.4				Occupied	1	1	TMS	0	0	1	0	0	1	1	0	1	1	3.2	1				Occupied	0		1	0	0	0	0	0	0	0
307	2	Sur	Occupied	0	1	0	0	0	0	0	0	0	0	0	0	0				Occupied	1	0		0	0	0	0	0	0	0	0	0	0	0	1				Occupied	0		1	0	0	0	0	0	0	0
308	2	Sur	Occupied	0	1	0	0	0	0	0	0	0	0	0	0	0				Occupied	1	0		0	0	0	0	0	0	0	0	0	0	0	0				Occupied	0		1	0	0	0	0	0	0	0
309	2	Sur	Occupied	1	1	0	0	1	0	0	1	0	1	1	1	4				Occupied	1	1	TMS, HC, BS	0	0	1	0	0	1	1	0	1	1	4	1				Occupied	0		1	0	0	0	0	0	0	0
310	2	Sur	Occupied	0	1	0	0	0	0	0	0	0	0	0	0	0				Occupied	1	0		0	0	0	0	0	0	0	0	0	0	0	1				Occupied	0		1	0	0	0	0	0	0	0
311	2	Sur	Occupied	0	1	0	0	0	0	0	0	0	0	0	0	0				Occupied	1	1	BF	0	0	1	0	0	1	0	0	0	0	0	1				Occupied	0		1	0	0	0	0	0	0	0
312	2	Sur	Occupied	0	1	0	0	0	0	0	0	0	0	0	0	0				Occupied	1	0		0	0	0	0	0	0	0	0	0	0	0	1				Occupied	0		1	0	0	0	0	0	0	0
313	2	Sur	Occupied	0	0	0	0	0	0	0	0	0	0	0	1	0				Occupied	1	0		0	0	0	0	0	0	0	0	0	0	0	1				Occupied	0		1	0	0	0	0	0	0	0
314	2	Sur	Occupied	0	1	0	0	0	0	0	0	0	0	0	0	0				Occupied	1	1	TMS	0	0	1	0	0	1	1	0	1	1	1.33333	0				Occupied	0		1	0	0	0	0	0	0	0
315	2	Sur	Occupied	0	0	0	0	0	0	0	0	0	0	0	0	0				Occupied	0	0		0	0	0	0	0	0	0	0	0	0	0	0				Occupied	0		0	0	0	0	0	0	0	0
316	2	Sur	Occupied	0	1	0	0	0	0	0	0	0	0	0	0	0				Occupied	1	0		0	0	0	0	0	0	0	0	0	0	0	0				Occupied	0		1	0	0	0	0	0	0	0
317	2	Sur	Occupied	0	1	0	0	0	0	0	0	0	0	0	0	0				Occupied	0	0		0	0	0	0	0	0	0	0	0	0	0	0				Occupied	0		0	0	0	0	0	0	0	0
318	2	Sur	Occupied	0	1	0	0	0	0	0	0	0	0	0	1	0				Occupied	1	0		0	0	0	0	0	0	0	0	0	0	0	0				Occupied	0		1	0	0	0	0	0	0	0
319	2	Sur	Occupied	1	1	0	1	1	0	0	1	1	1	1	1	21.1429				Occupied	1	0		0	0	0	0	0	0	0	0	0	0	0	0				Occupied	0		1	0	0	0	0	0	0	0
320	2	Sur	Occupied	0	1	0	0	0	0	0	0	0	0	0	0	0				Occupied	1	0		0	0	0	0	0	0	0	0	0	0	0	0				Occupied	0		1	0	0	0	0	0	0	0
321	2	Sur	Occupied	0	1	0	0	0	0	0	0	0	0	0	0	0				Occupied	0	0		0	0	0	0	0	0	0	0	0	0	0	1				Occupied	0		0	0	0	0	0	0	0	0
322	2	Sur	Occupied	0	0	0	0	0	0	0	0	0	0	0	0	0				Occupied	0	0		0	0	0	0	0	0	0	0	0	0	0	1				Occupied	0		0	0	0	0	0	0	0	0
323	2	Sur	Occupied	1	1	0	0	1	0	1	1	0	1	1	1	136				Occupied	1	1	TMS	0	0	1	0	0	1	1	0	1	0	1.33333	1				Occupied	0		1	0	0	0	0	0	0	0
324	2	Sur	Occupied	0	0	0	0	0	0	0	0	0	0	0	0	0				Closed	9	9							9	9	9	9	9		1				Occupied	0		9	0	0	0	0	0	0	0
325	2	Sur	Occupied	0	1	0	0	0	0	0	0	0	0	0	0	0				Occupied	1	0		0	0	0	0	0	0	0	0	0	0	0	1				Occupied	0		1	0	0	0	0	0	0	0
326	2	Sur	Occupied	0	0	0	0	0	0	0	0	0	0	0	0	0				Occupied	1	0		0	0	0	0	0	0	0	0	0	0	0	1				Occupied	0		1	0	0	0	0	0	0	0
327	2	Sur	Occupied	0	1	0	0	0	0	0	0	0	0	0	0	0				Occupied	0	0		0	0	0	0	0	0	0	0	0	0	0	1				Vacant	99		0							99
328	2	Sur	Occupied	0	1	0	0	0	0	0	0	0	0	0	0	0				Occupied	1	0		0	0	0	0	0	0	0	0	0	0	0	1				Occupied	0		1	0	0	0	0	0	0	0
329	2	Sur	Occupied	0	0	0	0	0	0	0	0	0	0	0	0	0				Occupied	1	0		0	0	0	0	0	0	0	0	0	0	0	1				Occupied	0		1	0	0	0	0	0	0	0
330	2	Sur	Occupied	0	1	0	0	0	0	0	0	0	0	0	0	0				Occupied	1	0		0	0	0	0	0	0	0	0	0	0	0	1				Occupied	0		1	0	0	0	0	0	0	0
331	2	Sur	Occupied	0	0	0	0	0	0	0	0	0	0	0	0	0				Does not exist		99							99	99	99	99	99						Does not exist	99									99
332	2	Sur	Occupied	1	1	0	0	1	0	0	1	0	1	1	1	4				Closed	9	9							9	9	9	9	9						Occupied	0		9	0	0	0	0	0	0	0
333	2	Sur	Occupied	1	1	1	0	0	1	0	1	0	1	1	1	4.8				Occupied	1	1	TMS	1	0	0	0	0	1	1	0	1	1	4.5	1				Occupied	1	TMS	1	0	0	1	1	0	1	1
334	2	Sur	Occupied	0	1	0	0	0	0	0	0	0	0	0	0	0				Occupied	1	1	TMS, BS	0	0	1	0	0	1	1	0	1	1	8	1				Occupied	1	TMS	1	0	0	1	0	0	1	1
335	2	Sur	Occupied	1	1	1	1	0	1	0	1	1	1	1	1	51.2				Occupied	1	0		0	0	0	0	0	0	0	0	0	0	0	0				Occupied	0		1	0	0	0	0	0	0	0
336	2	Sur	Occupied	1	1	0	1	0	0	0	1	1	0	1	1	5.33333				Occupied	1	1	BF	0	0	1	0	0	1	0	0	0	0	0	1				Occupied	1	TMS	1	0	0	1	0	0	1	1
337	2	Sur	Occupied	1	1	1	1	1	0	0	1	1	1	1	1	56.8				Occupied	1	1	TMS, BS	1	0	0	1	0	1	1	0	1	1	2.4	1				Occupied	0		1	0	0	0	0	0	0	0
338	2	Sur	Occupied	0	0	0	0	0	0	0	0	0	0	0	0	0				Occupied	0	0		0	0	0	0	0	0	0	0	0	0	0	0				Occupied	0		0	0	0	0	0	0	0	0
339	2	Sur	Occupied	1	1	0	0	1	0	0	1	0	1	1	1	80				Occupied	1	0		0	0	0	0	0	0	0	0	0	0	0	0				Occupied	0		1	0	0	0	0	0	0	0
340	2	Sur	Occupied	0	1	0	0	0	0	0	0	0	0	0	1	0				Occupied	1	0		0	0	0	0	0	0	0	0	0	0	0	0				Closed	9		1							9
341	2	Sur	Occupied	0	1	0	0	0	0	0	0	0	0	0	0	0				Occupied	1	0		0	0	0	0	0	0	0	0	0	0	0	0				Occupied	0		1	0	0	0	0	0	0	0
342	2	Sur	Occupied	0	0	0	0	0	0	0	0	0	0	0	0	0				Occupied	1	0		0	0	0	0	0	0	0	0	0	0	0	0				Occupied	0		1	0	0	0	0	0	0	0
343	2	Sur	Occupied	0	0	0	0	0	0	0	0	0	0	0	0	0				Occupied	1	0		0	0	0	0	0	0	0	0	0	0	0	0				Occupied	0		1	0	0	0	0	0	0	0
344	2	Sur	Occupied	0	1	0	0	0	0	0	0	0	0	0	0	0				Refused	0	9							9	9	9	9	9		0				Occupied	0		0	0	0	0	0	0	0	0
345	2	Sur	Occupied	0	0	0	0	0	0	0	0	0	0	0	0	0				Occupied	1	0		0	0	0	0	0	0	0	0	0	0	0	0				Occupied	0		1	0	0	0	0	0	0	0
346	2	Sur	Occupied	0	0	0	0	0	0	0	0	0	0	0	0	0				Occupied	0	0		0	0	0	0	0	0	0	0	0	0	0	0				Occupied	0		0	0	0	0	0	0	0	0
347	2	Sur	Occupied	0	1	0	0	0	0	0	0	0	0	0	0	0				Occupied	1	0		0	0	0	0	0	0	0	0	0	0	0	0				Occupied	0		1	0	0	0	0	0	0	0
348	2	Sur	Occupied	0	0	0	0	0	0	0	0	0	0	0	0	0				Refused	1	9							9	9	9	9	9		0				Does not exist	99		1							99
349	2	Sur	Occupied	0	1	0	0	0	0	0	0	0	0	0	0	0				Vacant		99							99	99	99	99	99						Vacant	99									99
350	2	Sur	Occupied	1	1	0	0	1	0	0	1	0	1	1	1	69.3333				Occupied	1	0		0	0	0	0	0	0	0	0	0	0	0	0				Occupied	0		1	0	0	0	0	0	0	0
351	2	Sur	Occupied	0	0	0	0	0	0	0	0	0	0	0	1	0				Occupied	1	0		0	0	0	0	0	0	0	0	0	0	0	0				Occupied	0		1	0	0	0	0	0	0	0
352	2	Sur	Occupied	1	1	0	1	0	0	0	1	1	0	1	1	16				Refused	0	9							9	9	9	9	9		0				Occupied	0		0	0	0	0	0	0	0	0
353	2	Sur	Occupied	0	1	0	0	0	0	0	0	0	0	0	1	0				Occupied	1	1	TMS	0	0	1	0	0	1	1	0	1	1	15	1				Closed	9		1							9
354	2	Sur	Occupied	0	1	0	0	0	0	0	0	0	0	0	1	0				Occupied	1	0		0	0	0	0	0	0	0	0	0	0	0	0				Occupied	0		1	0	0	0	0	0	0	0
355	2	Santa Catalina	Occupied	0	1	0	0	0	0	0	0	0	0	0	0	0				Occupied	1	0		0	0	0	0	0	0	0	0	0	0	0	0				Occupied	0		1	0	0	0	0	0	0	0
356	2	Santa Catalina	Occupied	1	1	0	0	1	0	0	1	0	1	1	1	13.3333				Occupied	1	0		0	0	0	0	0	0	0	0	0	0	0	0				Occupied	1	TMS	1	0	0	1	0	0	1	1
357	2	Santa Catalina	Occupied	0	1	0	0	0	0	0	0	0	0	0	1	0				Occupied	1	0		0	0	0	0	0	0	0	0	0	0	0	0				Occupied	0		1	0	0	0	0	0	0	0
358	2	Santa Catalina	Occupied	0	0	0	0	0	0	0	0	0	0	0	0	0				Occupied	1	0		0	0	0	0	0	0	0	0	0	0	0	0				Occupied	0		1	0	0	0	0	0	0	0
359	2	Santa Catalina	Occupied	0	0	0	0	0	0	0	0	0	0	0	0	0				Occupied	0	0		0	0	0	0	0	0	0	0	0	0	0	0				Occupied	0		0	0	0	0	0	0	0	0
360	2	Santa Catalina	Occupied	0	1	0	0	0	0	0	0	0	0	0	0	0				Occupied	1	0		0	0	0	0	0	0	0	0	0	0	0	0				Occupied	0		1	0	0	0	0	0	0	0
361	2	Santa Catalina	Occupied	0	0	0	0	0	0	0	0	0	0	0	0	0				Occupied	1	0		0	0	0	0	0	0	0	0	0	0	0	0				Occupied	0		1	0	0	0	0	0	0	0
362	2	Santa Catalina	Occupied	0	0	0	0	0	0	0	0	0	0	0	0	0				Occupied	0	0		0	0	0	0	0	0	0	0	0	0	0	0				Occupied	0		0	0	0	0	0	0	0	0
363	2	Santa Catalina	Occupied	0	0	0	0	0	0	0	0	0	0	0	1	0				Occupied	1	0		0	0	0	0	0	0	0	0	0	0	0	0				Occupied	0		1	0	0	0	0	0	0	0
364	2	Santa Catalina	Occupied	1	1	0	0	1	0	0	1	0	1	1	1	2.66667				Occupied	1	0		0	0	0	0	0	0	0	0	0	0	0	0				Occupied	0		1	0	0	0	0	0	0	0
365	2	Santa Catalina	Occupied	0	0	0	0	0	0	0	0	0	0	0	0	0				Occupied	0	0		0	0	0	0	0	0	0	0	0	0	0	0				Occupied	0		0	0	0	0	0	0	0	0
366	2	Santa Catalina	Occupied	0	1	0	0	0	0	0	0	0	0	0	0	0				Occupied	1	0		0	0	0	0	0	0	0	0	0	0	0	0				Occupied	0		1	0	0	0	0	0	0	0
367	2	Santa Catalina	Occupied	0	0	0	0	0	0	0	0	0	0	0	0	0				Occupied	1	0		0	0	0	0	0	0	0	0	0	0	0	0				Occupied	0		1	0	0	0	0	0	0	0
368	2	Santa Catalina	Occupied	0	0	0	0	0	0	0	0	0	0	0	0	0				Occupied	1	0		0	0	0	0	0	0	0	0	0	0	0	0				Occupied	0		1	0	0	0	0	0	0	0
369	2	Santa Catalina	Occupied	0	0	0	0	0	0	0	0	0	0	0	0	0				Occupied	0	0		0	0	0	0	0	0	0	0	0	0	0	0				Occupied	0		0	0	0	0	0	0	0	0
370	2	Santa Catalina	Occupied	0	0	0	0	0	0	0	0	0	0	0	0	0				Occupied	0	0		0	0	0	0	0	0	0	0	0	0	0	0				Occupied	0		0	0	0	0	0	0	0	0
371	2	Santa Catalina	Occupied	0	0	0	0	0	0	0	0	0	0	0	0	0				Occupied	0	0		0	0	0	0	0	0	0	0	0	0	0	0				Occupied	0		0	0	0	0	0	0	0	0
372	2	Santa Catalina	Occupied	0	0	0	0	0	0	0	0	0	0	0	0	0				Occupied	1	0		0	0	0	0	0	0	0	0	0	0	0	0				Occupied	0		1	0	0	0	0	0	0	0
373	2	Santa Catalina	Occupied	0	0	0	0	0	0	0	0	0	0	0	0	0				Occupied	0	0		0	0	0	0	0	0	0	0	0	0	0	0				Occupied	0		0	0	0	0	0	0	0	0
374	2	Santa Catalina	Occupied	0	1	0	0	0	0	0	0	0	0	0	0	0				Occupied	1	0		0	0	0	0	0	0	0	0	0	0	0	0				Occupied	0		1	0	0	0	0	0	0	0
375	2	Santa Catalina	Occupied	0	1	0	0	0	0	0	0	0	0	0	0	0				Occupied	0	0		0	0	0	0	0	0	0	0	0	0	0	0				Occupied	0		0	0	0	0	0	0	0	0
376	2	Santa Catalina	Occupied	0	1	0	0	0	0	0	0	0	0	0	1	0				Occupied	1	0		0	0	0	0	0	0	0	0	0	0	0	0				Occupied	1	TMS	1	0	0	1	0	0	1	1
377	2	Santa Catalina	Occupied	1	1	0	0	1	0	0	1	0	1	1	1	7				Occupied	1	1	HC	0	0	1	0	0	1	0	0	0	0	0	0				Occupied	0		1	0	0	0	0	0	0	0
378	2	Santa Catalina	Occupied	0	0	0	0	0	0	0	0	0	0	0	1	0				Occupied	0	0		0	0	0	0	0	0	0	0	0	0	0	0				Occupied	0		0	0	0	0	0	0	0	0
379	2	Santa Catalina	Occupied	0	0	0	0	0	0	0	0	0	0	0	0	0				Occupied	1	0		0	0	0	0	0	0	0	0	0	0	0	1				Occupied	0		1	0	0	0	0	0	0	0
380	2	Santa Catalina	Occupied	0	1	0	0	0	0	0	0	0	0	0	0	0				Occupied	1	1	TMS	0	0	1	0	0	1	1	0	1	1	14	1				Occupied	0		1	0	0	0	0	0	0	0
381	2	Santa Catalina	Occupied	0	1	0	0	0	0	0	0	0	0	0	0	0				Occupied	1	0		0	0	0	0	0	0	0	0	0	0	0	0				Occupied	0		1	0	0	0	0	0	0	0
382	2	Santa Catalina	Occupied	0	1	0	0	0	0	0	0	0	0	0	0	0				Closed	9	9							9	9	9	9	9		0				Occupied	0		9	0	0	0	0	0	0	0
383	2	Santa Catalina	Occupied	0	1	0	0	0	0	0	0	0	0	0	0	0				Closed	9	9							9	9	9	9	9		0				Occupied	0		9	0	0	0	0	0	0	0
384	2	Santa Catalina	Occupied	0	0	0	0	0	0	0	0	0	0	0	0	0				Occupied	1	0		0	0	0	0	0	0	0	0	0	0	0	0				Occupied	0		1	0	0	0	0	0	0	0
385	2	Santa Catalina	Occupied	0	0	0	0	0	0	0	0	0	0	0	0	0				Occupied	0	0		0	0	0	0	0	0	0	0	0	0	0	0				Occupied	0		0	0	0	0	0	0	0	0
386	2	Santa Catalina	Occupied	0	1	0	0	0	0	0	0	0	0	0	0	0				Occupied	0	0		0	0	0	0	0	0	0	0	0	0	0	0				Does not exist	99		0							99
387	2	Santa Catalina	Occupied	0	0	0	0	0	0	0	0	0	0	0	0	0				Occupied	0	0		0	0	0	0	0	0	0	0	0	0	0	0				Occupied	0		0	0	0	0	0	0	0	0
388	2	Santa Catalina	Occupied	0	1	0	0	0	0	0	0	0	0	0	0	0				Occupied	1	0		0	0	0	0	0	0	0	0	0	0	0	0				Occupied	0		1	0	0	0	0	0	0	0
389	2	Santa Catalina	Occupied	0	1	0	0	0	0	0	0	0	0	0	0	0				Occupied	1	0		0	0	0	0	0	0	0	0	0	0	0	0				Occupied	0		1	0	0	0	0	0	0	0
390	2	Santa Catalina	Occupied	0	0	0	0	0	0	0	0	0	0	0	0	0				Vacant		99							99	99	99	99	99		0				Vacant	99									99
391	2	Santa Catalina	Occupied	0	0	0	0	0	0	0	0	0	0	0	0	0				Occupied	0	0		0	0	0	0	0	0	0	0	0	0	0	0				Occupied	0		0	0	0	0	0	0	0	0
392	2	Santa Catalina	Occupied	0	0	0	0	0	0	0	0	0	0	0	0	0				Closed	9	9							9	9	9	9	9		0				Refused	9		9							9
393	2	Santa Catalina	Occupied	0	0	0	0	0	0	0	0	0	0	0	0	0				Occupied	1	0		0	0	0	0	0	0	0	0	0	0	0	0				Occupied	0		1	0	0	0	0	0	0	0
394	2	Santa Catalina	Occupied	0	1	0	0	0	0	0	0	0	0	0	0	0				Vacant		99							99	99	99	99	99		0				Vacant	99									99
395	2	Santa Catalina	Occupied	0	0	0	0	0	0	0	0	0	0	0	0	0				Occupied	1	0		0	0	0	0	0	0	0	0	0	0	0	0				Occupied	0		1	0	0	0	0	0	0	0
396	2	Santa Catalina	Occupied	0	0	0	0	0	0	0	0	0	0	0	0	0				Occupied	0	0		0	0	0	0	0	0	0	0	0	0	0	0				Vacant	99		0							99
397	2	Santa Catalina	Occupied	0	1	0	0	0	0	0	0	0	0	0	0	0				Occupied	0	0		0	0	0	0	0	0	0	0	0	0	0	1				Occupied	0		0	0	0	0	0	0	0	0
398	2	Santa Catalina	Occupied	1	1	1	0	0	0	0	1	0	1	1	1	3				Occupied	1	0		0	0	0	0	0	0	0	0	0	0	0	1				Occupied	0		1	0	0	0	0	0	0	0
399	2	Santa Catalina	Occupied	0	1	0	0	0	0	0	0	0	0	0	0	0				Closed	1	9							9	9	9	9	9		1				Occupied	0		1	0	0	0	0	0	0	0
400	2	Santa Catalina	Occupied	0	1	0	0	0	0	0	0	0	0	0	0	0				Occupied	1	0		0	0	0	0	0	0	0	0	0	0	0	1				Occupied	1	TMS	1	0	0	1	0	0	1	1
401	2	Santa Catalina	Occupied	0	0	0	0	0	0	0	0	0	0	0	0	0				Occupied	1	0		0	0	0	0	0	0	0	0	0	0	0	1				Occupied	0		1	0	0	0	0	0	0	0
402	2	Santa Catalina	Occupied	0	1	0	0	0	0	0	0	0	0	0	0	0				Occupied	1	0		0	0	0	0	0	0	0	0	0	0	0	1				Occupied	0		1	0	0	0	0	0	0	0
403	2	Santa Catalina	Occupied	1	1	0	0	1	0	0	1	0	1	1	1	2.85714				Occupied	1	1	TMS	0	0	1	0	0	1	1	0	1	1	11.3333	1				Occupied	1	TMS	1	0	0	1	0	0	1	1
404	2	Santa Catalina	Occupied	0	0	0	0	0	0	0	0	0	0	0	1	0				Occupied	0	0		0	0	0	0	0	0	0	0	0	0	0	1				Occupied	0		0	0	0	0	0	0	0	0
405	2	Santa Catalina	Occupied	1	1	1	0	0	1	0	1	0	1	1	1	22				Occupied	1	1	TMS	0	0	1	1	0	1	1	0	1	1	36.8	1				Occupied	0		1	0	0	0	0	0	0	0
406	2	Santa Catalina	Occupied	0	1	0	0	0	0	0	0	0	0	0	1	0				Occupied	1	0		0	0	0	0	0	0	0	0	0	0	0	1				Occupied	0		1	0	0	0	0	0	0	0
407	2	Santa Catalina	Occupied	0	0	0	0	0	0	0	0	0	0	0	0	0				Vacant	99	99							99	99	99	99	99		1				Occupied	0			0	0	0	0	0	0	0
408	2	Santa Catalina	Occupied	0	1	0	0	0	0	0	0	0	0	0	1	0				Occupied	1	0		0	0	0	0	0	0	0	0	0	0	0	1				Occupied	0		1	0	0	0	0	0	0	0
409	2	Santa Catalina	Occupied	1	1	1	0	0	0	0	1	0	1	1	1	10.8571				Occupied	1	1	TMS, BS	1	0	0	1	0	1	1	0	1	1	1.14286	1				Occupied	0		1	0	0	0	0	0	0	0
410	2	Santa Catalina	Occupied	0	1	0	0	0	0	0	0	0	0	0	0	0				Occupied	1	1	TMS	0	0	1	0	0	1	1	0	1	1	2	1				Occupied	0		1	0	0	0	0	0	0	0
411	2	Santa Catalina	Occupied	0	1	0	0	0	0	0	0	0	0	0	0	0				Occupied	1	0		0	0	0	0	0	0	0	0	0	0	0	1				Occupied	0		1	0	0	0	0	0	0	0
412	2	Santa Catalina	Occupied	0	1	0	0	0	0	0	0	0	0	0	0	0				Occupied	1	0		0	0	0	0	0	0	0	0	0	0	0	1				Occupied	0		1	0	0	0	0	0	0	0
413	2	Santa Catalina	Occupied	0	0	0	0	0	0	0	0	0	0	0	0	0				Occupied	1	0		0	0	0	0	0	0	0	0	0	0	0	0				Occupied	0		1	0	0	0	0	0	0	0
414	2	Santa Catalina	Occupied	1	1	0	0	1	0	0	1	0	1	1	1	19.2				Closed	9	9							9	9	9	9	9		0				Occupied	0		9	0	0	0	0	0	0	0
415	2	Santa Catalina	Occupied	1	1	0	0	1	0	0	1	0	1	1	1	18.2857	1		TMS, HC	Occupied	1	1	TMS, HC	0	0	0	1	0	1	1	0	1	0	0.571429	1				Occupied	0		1	0	0	0	0	0	0	0
416	2	Santa Catalina	Occupied	0	1	0	0	0	0	0	0	0	0	0	1	0				Occupied	1	1	TMS	0	0	1	0	0	1	1	0	1	1	2	1				Occupied	0		1	0	0	0	0	0	0	0
417	2	Santa Catalina	Occupied	1	1	0	0	1	0	0	1	0	1	1	1	81.6				Occupied	1	1	TMS	0	0	1	0	0	1	1	0	1	1	24	1				Occupied	0		1	0	0	0	0	0	0	0
418	2	Santa Catalina	Occupied	1	1	0	0	1	0	0	1	0	1	1	1	0.8				Occupied	1	1	HC	0	9	0	0	1	9	0	0	0	0	0	0				Occupied	1	TMS	1	0	0	1	0	0	1	1
419	2	Santa Catalina	Occupied	1	1	0	0	0	0	1	1	0	1	1	1	2.28571				Occupied	1	0		0	0	0	0	0	0	0	0	0	0	0	1				Occupied	0		1	0	0	0	0	0	0	0
420	2	Santa Catalina	Occupied	0	0	0	0	0	0	0	0	0	0	0	0	0				Closed	9	9							9	9	9	9	9		0				Closed	9		9							9
421	2	Santa Catalina	Occupied	0	1	0	0	0	0	0	0	0	0	0	1	0				Occupied	1	1	BF	0	0	1	0	0	1	0	0	0	0	0	1				Occupied	0		1	0	0	0	0	0	0	0
422	2	Santa Catalina	Occupied	0	0	0	0	0	0	0	0	0	0	0	1	0				Occupied	1	0		0	0	0	0	0	0	0	0	0	0	0	1				Occupied	0		1	0	0	0	0	0	0	0
423	2	Santa Catalina	Occupied	0	1	0	0	0	0	0	0	0	0	0	1	0				Occupied	1	0		0	0	0	0	0	0	0	0	0	0	0	1				Occupied	0		1	0	0	0	0	0	0	0
424	2	Santa Catalina	Occupied	1	1	0	0	1	0	0	1	0	1	0	1	1.6				Occupied	1	0		0	0	0	0	0	0	0	0	0	0	0	1				Occupied	0		1	0	0	0	0	0	0	0
425	2	Santa Catalina	Occupied	0	1	0	0	0	0	0	0	0	0	0	1	0				Occupied	1	1	TMS	1	0	0	0	0	1	1	0	1	1	14.6667	1				Occupied	1	TMS	1	0	0	1	0	0	1	1
426	2	Santa Catalina	Occupied	1	1	1	0	0	0	0	1	0	1	0	1	2.66667				Occupied	1	1	TMS	1	0	0	0	0	1	1	0	1	1	8	1				Occupied	0		1	0	0	0	0	0	0	0
427	2	Santa Catalina	Occupied	0	1	0	0	0	0	0	0	0	0	0	1	0				Occupied	1	1	TMS	0	0	1	0	0	1	1	0	1	1	4	1				Occupied	0		1	0	0	0	0	0	0	0
428	2	Santa Catalina	Occupied	0	0	0	0	0	0	0	0	0	0	0	1	0				Occupied	1	1	HC	0	9	0	0	1	9	0	0	0	0	0	1				Occupied	0		1	0	0	0	0	0	0	0
429	2	Santa Catalina	Occupied	1	1	1	0	0	0	0	1	0	1	0	1	1				Occupied	1	0		0	0	0	0	0	0	0	0	0	0	0	1				Occupied	0		1	0	0	0	0	0	0	0
430	2	Santa Catalina	Occupied	0	1	0	0	0	0	0	0	0	0	0	0	0				Occupied	1	0		0	0	0	0	0	0	0	0	0	0	0	1				Occupied	0		1	0	0	0	0	0	0	0
431	2	Santa Catalina	Occupied	0	1	0	0	0	0	0	0	0	0	0	0	0				Occupied	1	0		0	0	0	0	0	0	0	0	0	0	0	1				Occupied	0		1	0	0	0	0	0	0	0
432	2	Santa Catalina	Occupied	0	1	0	0	0	0	0	0	0	0	0	0	0				Occupied	1	1	TMS	0	0	1	0	0	1	1	0	1	0	2	1				Occupied	0		1	0	0	0	0	0	0	0
433	2	Santa Catalina	Occupied	0	1	0	0	0	0	0	0	0	0	0	0	0				Occupied	0	0		0	0	0	0	0	0	0	0	0	0	0	0				Vacant	99		0							99
434	2	Santa Catalina	Occupied	0	1	0	0	0	0	0	0	0	0	0	0	0				Occupied	1	1	TMS	1	1	0	0	0	1	1	1	1	1	6	1				Occupied	0		1	0	0	0	0	0	0	0
435	2	Santa Catalina	Occupied	1	1	0	0	1	1	0	1	0	1	1	1	37.3333				Occupied	1	1	TMS	0	0	1	0	0	1	1	0	1	1	18.6667	1				Occupied	0		1	0	0	0	0	0	0	0
436	2	Santa Catalina	Occupied	1	1	0	1	0	0	0	0	0	0	0	1	0				Occupied	1	0		0	0	0	0	0	0	0	0	0	0	0	1				Occupied	0		1	0	0	0	0	0	0	0
437	2	Santa Catalina	Occupied	1	1	0	1	0	0	0	1	1	0	1	1	2				Occupied	1	0		0	0	0	0	0	0	0	0	0	0	0	0				Occupied	0		1	0	0	0	0	0	0	0
438	2	Santa Catalina	Occupied	1	1	0	1	0	0	0	1	1	0	1	1	4				Refused	1	9							9	9	9	9	9		1				Occupied	0		1	0	0	0	0	0	0	0
439	2	Santa Catalina	Occupied	1	1	0	0	1	0	0	1	0	1	1	1	73.3333				Occupied	1	1	TMS	0	0	1	0	0	1	1	0	1	1	18.6667	1				Occupied	1	TMS	1	0	0	1	0	0	1	1
440	2	Santa Catalina	Occupied	0	1	0	0	0	0	0	0	0	0	0	0	0				Occupied	1	0		0	0	0	0	0	0	0	0	0	0	0	1				Occupied	0		1	0	0	0	0	0	0	0
441	2	Santa Catalina	Occupied	0	1	0	0	0	0	0	0	0	0	0	1	0				Occupied	1	1	TMS, BS	1	0	1	0	0	1	1	0	1	1	49.3333	1				Occupied	0		1	0	0	0	0	0	0	0
442	2	Santa Catalina	Occupied	1	1	0	0	1	0	0	1	0	1	1	1	6				Occupied	1	0		0	0	0	0	0	0	0	0	0	0	0	1				Occupied	0		1	0	0	0	0	0	0	0
443	2	Santa Catalina	Occupied	1	1	0	0	1	1	0	1	0	1	1	1	9				Occupied	1	0		0	0	0	0	0	0	0	0	0	0	0	1				Occupied	0		1	0	0	0	0	0	0	0
444	2	Santa Catalina	Occupied	0	0	0	0	0	0	0	0	0	0	0	1	0				Closed	9	9							9	9	9	9	9		1				Closed	9		9							9
445	2	Santa Catalina	Occupied	1	1	0	0	0	1	0	1	0	1	1	1	1				Occupied	1	0		0	0	0	0	0	0	0	0	0	0	0	1				Occupied	0		1	0	0	0	0	0	0	0
446	2	Santa Catalina	Occupied	0	1	0	0	0	0	0	0	0	0	0	1	0				Occupied	1	0		0	0	0	0	0	0	0	0	0	0	0	1				Occupied	0		1	0	0	0	0	0	0	0
447	2	Santa Catalina	Occupied	0	1	0	0	0	0	0	0	0	0	0	0	0				Occupied	1	1	TMS	0	0	0	1	0	1	1	0	1	1	3.2	1				Occupied	0		1	0	0	0	0	0	0	0
448	2	Santa Catalina	Occupied	0	1	0	0	0	0	0	0	0	0	0	0	0				Occupied	1	0		0	0	0	0	0	0	0	0	0	0	0	1				Occupied	0		1	0	0	0	0	0	0	0
449	2	Santa Catalina	Occupied	0	1	0	0	0	0	0	0	0	0	0	0	0				Occupied	1	1	TMS	0	0	0	1	0	1	1	0	1	1	20	1				Occupied	0		1	0	0	0	0	0	0	0
450	2	Santa Catalina	Occupied	1	1	0	0	1	0	0	1	0	1	1	1	1.71429				Occupied	1	1	TMS	0	0	0	1	0	1	1	0	1	1	8	1				Occupied	0		1	0	0	0	0	0	0	0
451	2	Santa Catalina	Occupied	1	1	0	0	1	0	0	1	0	1	1	1	16				Occupied	1	1	TMS	0	0	1	0	0	1	1	0	1	1	45	1				Occupied	0		1	0	0	0	0	0	0	0
452	2	Santa Catalina	Occupied	1	1	0	1	0	0	0	1	1	0	0	1	1.33333				Occupied	1	1	TMS	0	0	1	1	0	1	1	0	1	1	12.8	1				Occupied	0		1	0	0	0	0	0	0	0
453	2	Santa Catalina	Occupied	0	1	0	0	0	0	0	0	0	0	0	0	0				Occupied	1	1	TMS	0	0	1	0	0	1	1	0	1	1	70.6667	1				Occupied	0		1	0	0	0	0	0	0	0
454	2	Santa Catalina	Occupied	0	1	0	0	0	0	0	0	0	0	0	1	0				Occupied	1	0		0	0	0	0	0	0	0	0	0	0	0	0				Occupied	0		1	0	0	0	0	0	0	0
455	2	Santa Catalina	Occupied	0	1	0	0	0	0	0	0	0	0	0	0	0				Occupied	1	0		0	0	0	0	0	0	0	0	0	0	0	0				Refused	9		1							9
456	2	Santa Catalina	Occupied	1	1	1	0	1	0	0	1	0	1	1	1	8				Occupied	1	1	TMS	1	0	1	0	0	1	1	0	1	1	29.3333	1				Occupied	0		1	0	0	0	0	0	0	0
457	2	Santa Catalina	Occupied	0	1	0	0	0	0	0	0	0	0	0	0	0				Occupied	1	0		0	0	0	0	0	0	0	0	0	0	0	0				Occupied	0		1	0	0	0	0	0	0	0
458	2	Santa Catalina	Occupied	0	1	0	0	0	0	0	0	0	0	0	1	0				Occupied	1	0		0	0	0	0	0	0	0	0	0	0	0	0				Occupied	0		1	0	0	0	0	0	0	0
459	2	Santa Catalina	Occupied	0	1	0	0	0	0	0	0	0	0	0	1	0				Closed	9	9							9	9	9	9	9		0				Closed	9		9							9
460	2	Santa Catalina	Occupied	1	1	0	0	1	0	1	1	0	1	1	1	68				Occupied	1	0		0	0	0	0	0	0	0	0	0	0	0	0				Occupied	1	TMS	1	0	0	1	0	0	1	1
472	2	Sur	Occupied	1	1	0	0	1	0	0	1	0	1	1	1	144				Occupied	1	0		0	0	0	0	0	0	0	0	0	0	0	0				Occupied	0		1	0	0	0	0	0	0	0
473	2	Sur	Occupied	0	1	0	0	0	0	0	0	0	0	0	0	0				Occupied	1	0		0	0	0	0	0	0	0	0	0	0	0	0				Vacant	99		1							99
492	2	Sur	Occupied	0	1	0	0	0	0	0	0	0	0	0	0	0				Occupied	0	0		0	0	0	0	0	0	0	0	0	0	0	0				Occupied	0		0	0	0	0	0	0	0	0
516	2	Quintas	Occupied	1	1	0	1	0	0	0	0	0	0	0	1	0				Occupied	1	0		0	0	0	0	0	0	0	0	0	0	0	0				Occupied	0		1	0	0	0	0	0	0	0
517	2	Quintas	Occupied	0	1	0	0	0	0	0	0	0	0	0	1	0				Occupied	1	0		0	0	0	0	0	0	0	0	0	0	0	0				Occupied	0		1	0	0	0	0	0	0	0
518	2	Quintas	Occupied	0	1	0	0	0	0	0	0	0	0	0	1	0				Occupied	1	0		0	0	0	0	0	0	0	0	0	0	0	0				Closed	9		1							9
519	2	Quintas	Occupied	1	1	1	0	0	0	0	1	0	1	1	1	10.6667				Occupied	1	0		0	0	0	0	0	0	0	0	0	0	0	0				Occupied	0		1	0	0	0	0	0	0	0
524	2	Norte	Occupied	0	1	0	0	0	0	0	0	0	0	0	0	0				Occupied	0	0		0	0	0	0	0	0	0	0	0	0	0	0				Closed	9		0							9
527	2	Sur	Occupied	0	1	0	0	0	0	0	0	0	0	0	0	0				Occupied	1	0		0	0	0	0	0	0	0	0	0	0	0	1				Occupied	0		1	0	0	0	0	0	0	0
532	2	Quintas	Occupied	0	1	0	0	0	0	0	0	0	0	0	1	0				Occupied	1	0		0	0	0	0	0	0	0	0	0	0	0	0				Occupied	0		1	0	0	0	0	0	0	0
533	2	Quintas	Occupied	1	1	0	0	0	0	1	1	0	1	1	1	54				Occupied	1	0		0	0	0	0	0	0	0	0	0	0	0	0				Occupied	0		1	0	0	0	0	0	0	0
534	2	Quintas	Occupied	1	1	0	0	1	0	0	1	0	1	0	1	0.8				Occupied	1	0		0	0	0	0	0	0	0	0	0	0	0	0				Occupied	1	TMS	1	0	0	1	1	0	1	1
535	2	Quintas	Occupied	1	1	0	1	0	0	0	1	1	0	1	1	4				Occupied	1	0		0	0	0	0	0	0	0	0	0	0	0	0				Occupied	0		1	0	0	0	0	0	0	0
536	2	Quintas	Occupied	0	1	0	0	0	0	0	0	0	0	0	1	0				Occupied	1	1	TMS	0	0	1	0	0	1	1	0	1	1	180	1				Occupied	0		1	0	0	0	0	0	0	0
537	2	Quintas	Occupied	0	1	0	0	0	0	0	0	0	0	0	1	0				Occupied	1	0		0	0	0	0	0	0	0	0	0	0	0	0				Occupied	0		1	0	0	0	0	0	0	0
538	2	Quintas	Occupied	1	1	0	0	1	1	0	1	0	1	1	1	7.33333				Occupied	1	0		0	0	0	0	0	0	0	0	0	0	0	0				Occupied	1	TMS	1	0	0	1	1	0	1	1
539	2	Quintas	Occupied	1	1	0	1	0	0	0	1	1	0	1	1	10.6667				Occupied	1	0		0	0	0	0	0	0	0	0	0	0	0	0				Occupied	0		1	0	0	0	0	0	0	0
540	2	Quintas	Occupied	1	1	0	0	1	0	0	1	0	1	1	1	14.6667				Occupied	1	0		0	0	0	0	0	0	0	0	0	0	0	0				Occupied	0		1	0	0	0	0	0	0	0
541	2	Quintas	Occupied	1	1	0	0	1	0	1	1	0	1	1	1	7.2				Occupied	1	1	TMS	0	0	1	0	1	1	1	0	1	1	27.2	1				Occupied	1	TMS	1	0	0	1	0	0	1	1
542	2	Quintas	Occupied	0	0	0	0	0	0	0	0	0	0	0	1	0				Vacant		99							99	99	99	99	99						Vacant	99									99
543	2	Quintas	Occupied	1	1	0	0	1	0	0	1	0	1	1	1	11.3333	1		HC	Occupied	1	1	TMS, HC	0	0	1	0	0	1	1	0	1	1	58.6667	1				Occupied	0		1	0	0	0	0	0	0	0
544	2	Quintas	Occupied	1	1	0	1	0	0	0	1	1	0	1	1	1.33333				Occupied	1	0		0	0	0	0	0	0	0	0	0	0	0	0				Occupied	0		1	0	0	0	0	0	0	0
545	2	Quintas	Occupied	1	1	0	0	0	1	0	1	0	1	0	1	11				Occupied	1	1	TMS	0	0	0	1	0	1	1	0	1	1	2	1				Occupied	1	TMS	1	0	0	0	1	0	1	1
546	2	Quintas	Occupied	0	0	0	0	0	0	0	0	0	0	0	1	0				Vacant		99							99	99	99	99	99						Vacant	99									99
547	2	Quintas	Occupied	0	1	0	0	0	0	0	0	0	0	0	1	0				Occupied	1	0		0	0	0	0	0	0	0	0	0	0	0	0				Occupied	0		1	0	0	0	0	0	0	0
548	2	Quintas	Occupied	1	1	0	0	1	0	0	1	0	1	1	1	43				Occupied	1	1	TMS	0	0	0	1	0	1	1	0	1	1	5	1				Occupied	0		1	0	0	0	0	0	0	0
549	2	Quintas	Occupied	1	1	1	1	0	0	0	1	1	1	1	1	106	1	1	TMS, HC	Occupied	1	1	TMS, HC	0	1	0	0	0	0	1	1	0	1	14	1				Occupied	0		1	0	0	0	0	0	0	0
550	2	Santa Catalina	Occupied	0	0	0	0	0	0	0	0	0	0	0	0	0				Occupied	0	0		0	0	0	0	0	0	0	0	0	0	0	0				Occupied	0		0	0	0	0	0	0	0	0
551	2	Santa Catalina	Occupied	0	0	0	0	0	0	0	0	0	0	0	1	0				Occupied	1	0		0	0	0	0	0	0	0	0	0	0	0	0				Occupied	0		1	0	0	0	0	0	0	0
552	2	Santa Catalina	Occupied	0	0	0	0	0	0	0	0	0	0	0	0	0				Occupied	1	0		0	0	0	0	0	0	0	0	0	0	0	0				Occupied	0		1	0	0	0	0	0	0	0
553	2	Santa Catalina	Occupied	0	0	0	0	0	0	0	0	0	0	0	0	0				Occupied	1	0		0	0	0	0	0	0	0	0	0	0	0	0				Occupied	0		1	0	0	0	0	0	0	0
554	2	Santa Catalina	Occupied	0	0	0	0	0	0	0	0	0	0	0	1	0				Closed	9	9							9	9	9	9	9		1				Occupied	0		9	0	0	0	0	0	0	0
555	2	Santa Catalina	Occupied	0	0	0	0	0	0	0	0	0	0	0	1	0				Refused	0	9							9	9	9	9	9		1				Occupied	0		0	0	0	0	0	0	0	0
556	2	Santa Catalina	Occupied	0	0	0	0	0	0	0	0	0	0	0	0	0				Occupied	1	1	BF	0	0	0	1	0	1	0	0	0	0	0	1				Occupied	0		1	0	0	0	0	0	0	0
557	4	1	Occupied	0	1	0	0	0	0	0	0	0	0	0	0	0				Occupied	0	0		0	0	0	0	0	0	0	0	0	0	0
558	4	1	Occupied	0	1	0	0	0	0	0	0	0	0	0	0	0				Closed	9	9							9	9	9	9	9
559	4	1	Occupied	0	0	0	0	0	0	0	0	0	0	0	0	0				Occupied	0	0		0	0	0	0	0	0	0	0	0	0	0
560	4	1	Occupied	0	0	0	0	0	0	0	0	0	0	0	0	0				Occupied	0	0		0	0	0	0	0	0	0	0	0	0	0
561	4	1	Occupied	0	1	0	0	0	0	0	0	0	0	0	0	0				Closed	9	9							9	9	9	9	9
562	4	1	Occupied	0	1	0	0	0	0	0	0	0	0	0	0	0				Occupied	0	0		0	0	0	0	0	0	0	0	0	0	0
563	4	1	Occupied	0	1	0	0	0	0	0	0	0	0	0	0	0				Closed	9	9							9	9	9	9	9
564	4	1	Occupied	0	1	0	0	0	0	0	0	0	0	0	0	0				Occupied	0	0		0	0	0	0	0	0	0	0	0	0	0
565	4	10	Occupied	0	1	0	0	0	0	0	0	0	0	0	0	0				Occupied	9	0		0	0	0	0	0	0	0	0	0	0	0	1
566	4	10	Occupied	0	0	0	0	0	0	0	0	0	0	0	0	0				Closed	9	9							9	9	9	9	9		1
567	4	10	Occupied	0	1	0	0	0	0	0	0	0	0	0	0	0				Occupied	1	1	TMS	0	0	1	0	0	1	1	0	1	1	33.3333	1
568	4	100	Occupied	0	1	0	0	0	0	0	0	0	0	0	0	0				Occupied	1	0		0	0	0	0	0	0	0	0	0	0	0
569	4	101	Occupied	0	0	0	0	0	0	0	0	0	0	0	0	0				Occupied	1	0		0	0	0	0	0	0	0	0	0	0	0
570	4	102	Occupied	0	0	0	0	0	0	0	0	0	0	0	0	0				Occupied	1	0		0	0	0	0	0	0	0	0	0	0	0
571	4	102	Occupied	0	1	0	0	0	0	0	0	0	0	0	0	0				Closed	9	9							9	9	9	9	9
572	4	103	Occupied	0	1	0	0	0	0	0	0	0	0	0	0	0				Occupied	1	0		0	0	0	0	0	0	0	0	0	0	0
573	4	103	Occupied	0	0	0	0	0	0	0	0	0	0	0	0	0				Occupied	0	9							9	9	9	9	9
574	4	103	Occupied	1	1	0	0	1	0	0	1	0	1	1	1	18				Occupied	1	0		0	0	0	0	0	0	0	0	0	0	0
575	4	103	Occupied	0	1	0	0	0	0	0	0	0	0	0	0	0				Occupied	9	0		0	0	0	0	0	0	0	0	0	0	0
576	4	103	Occupied	0	0	0	0	0	0	0	0	0	0	0	0	0				Occupied	1	0		0	0	0	0	0	0	0	0	0	0	0
577	4	103	Occupied	0	0	0	0	0	0	0	0	0	0	0	0	0				Occupied	1	0		0	0	0	0	0	0	0	0	0	0	0
578	4	104	Occupied	0	1	0	0	0	0	0	0	0	0	0	0	0				Occupied	1	0		0	0	0	0	0	0	0	0	0	0	0
579	4	104	Occupied	0	1	0	0	0	0	0	0	0	0	0	0	0				Occupied	9	0		0	0	0	0	0	0	0	0	0	0	0
580	4	104	Occupied	0	1	0	0	0	0	0	0	0	0	0	0	0				Occupied	9	0		0	0	0	0	0	0	0	0	0	0	0
581	4	104	Occupied	0	0	0	0	0	0	0	0	0	0	0	0	0				Occupied	9	0		0	0	0	0	0	0	0	0	0	0	0
582	4	104	Occupied	0	1	0	0	0	0	0	0	0	0	0	0	0				Occupied	9	0		0	0	0	0	0	0	0	0	0	0	0
583	4	104	Occupied	0	1	0	0	0	0	0	0	0	0	0	0	0				Occupied	9	0		0	0	0	0	0	0	0	0	0	0	0
584	4	105	Occupied	0	0	0	0	0	0	0	0	0	0	0	0	0				Occupied	1	0		0	0	0	0	0	0	0	0	0	0	0	1
585	4	105	Occupied	0	1	0	0	0	0	0	0	0	0	0	0	0				Occupied	9	0		0	0	0	0	0	0	0	0	0	0	0	1
586	4	105	Occupied	0	1	0	0	0	0	0	0	0	0	0	0	0				Occupied	1	0		0	0	0	0	0	0	0	0	0	0	0
587	4	105	Occupied	0	1	0	0	0	0	0	0	0	0	0	0	0				Occupied	1	1	TMS	0	0	1	0	0	1	1	0	1	1	6	1
588	4	106	Occupied	0	1	0	0	0	0	0	0	0	0	0	0	0				Occupied	9	0		0	0	0	0	0	0	0	0	0	0	0
589	4	107	Occupied	0	0	0	0	0	0	0	0	0	0	0	0	0				Closed	9	9							9	9	9	9	9
590	4	107	Occupied	0	0	0	0	0	0	0	0	0	0	0	0	0				Closed	9	9							9	9	9	9	9
591	4	108	Occupied	0	0	0	0	0	0	0	0	0	0	0	0	0				Occupied	1	0		0	0	0	0	0	0	0	0	0	0	0
592	4	108	Occupied	0	0	0	0	0	0	0	0	0	0	0	0	0				Occupied	0	0		0	0	0	0	0	0	0	0	0	0	0
593	4	108	Occupied	0	1	0	0	0	0	0	0	0	0	0	0	0				Occupied	1	0		0	0	0	0	0	0	0	0	0	0	0
594	4	108	Occupied	0	1	0	0	0	0	0	0	0	0	0	0	0				Occupied	0	0		0	0	0	0	0	0	0	0	0	0	0
595	4	108	Occupied	0	1	0	0	0	0	0	0	0	0	0	0	0				Occupied	1	0		0	0	0	0	0	0	0	0	0	0	0
596	4	108	Occupied	0	0	0	0	0	0	0	0	0	0	0	0	0				Vacant	99	99							99	99	99	99	99
597	4	108	Occupied	0	1	0	0	0	0	0	0	0	0	0	0	0				Occupied	1	0		0	0	0	0	0	0	0	0	0	0	0
598	4	108	Occupied	0	1	0	0	0	0	0	0	0	0	0	0	0				Occupied	1	0		0	0	0	0	0	0	0	0	0	0	0
599	4	108	Occupied	0	1	0	0	0	0	0	0	0	0	0	0	0				Occupied	1	0		0	0	0	0	0	0	0	0	0	0	0
600	4	108	Occupied	1	1	0	0	0	0	1	1	0	1	1	1	30				Occupied	1	0		0	0	0	0	0	0	0	0	0	0	0
601	4	108	Occupied	0	0	0	0	0	0	0	0	0	0	0	1	0				Occupied	1	0		0	0	0	0	0	0	0	0	0	0	0
602	4	108	Occupied	1	1	0	0	0	0	1	1	0	1	1	1	32				Occupied	1	0		0	0	0	0	0	0	0	0	0	0	0
603	4	109	Occupied	0	0	0	0	0	0	0	0	0	0	0	0	0				Closed	9	9							9	9	9	9	9
604	4	11	Occupied	0	1	0	0	0	0	0	0	0	0	0	0	0				Closed	9	9							9	9	9	9	9
605	4	110	Occupied	0	1	0	0	0	0	0	0	0	0	0	0	0	0			Occupied	9	0		0	0	0	0	0	0	0	0	0	0	0
606	4	111	Occupied	0	0	0	0	0	0	0	0	0	0	0	0	0				Occupied	9	0		0	0	0	0	0	0	0	0	0	0	0
607	4	111	Occupied	0	0	0	0	0	0	0	0	0	0	0	0	0				Vacant	99	99							99	99	99	99	99
608	4	111	Occupied	0	0	0	0	0	0	0	0	0	0	0	0	0				Occupied	9	0		0	0	0	0	0	0	0	0	0	0	0
609	4	112	Occupied	0	0	0	0	0	0	0	0	0	0	0	0	0				Closed	9	9							9	9	9	9	9
610	4	113	Occupied	0	1	0	0	0	0	0	0	0	0	0	0	0				Occupied	9	0		0	0	0	0	0	0	0	0	0	0	0
611	4	113	Occupied	0	0	0	0	0	0	0	0	0	0	0	0	0				Occupied	9	0		0	0	0	0	0	0	0	0	0	0	0
612	4	114	Occupied	0	0	0	0	0	0	0	0	0	0	0	0	0				Occupied	0	9							9	9	9	9	9
613	4	114	Occupied	0	1	0	0	0	0	0	0	0	0	0	0	0				Occupied	1	9							9	9	9	9	9
614	4	114	Occupied	0	0	0	0	0	0	0	0	0	0	0	0	0				Closed	9	9							9	9	9	9	9
615	4	115	Occupied	0	0	0	0	0	0	0	0	0	0	0	0	0				Occupied	0	9							9	9	9	9	9
616	4	116	Occupied	0	1	0	0	0	0	0	0	0	0	0	0	0				Occupied	1	0		0	0	0	0	0	0	0	0	0	0	0	1
617	4	116	Occupied	0	1	0	0	0	0	0	0	0	0	0	0	0				Occupied	1	0		0	0	0	0	0	0	0	0	0	0	0	1
619	4	116	Occupied	0	1	0	0	0	0	0	0	0	0	0	0	0				Occupied	1	0		0	0	0	0	0	0	0	0	0	0	0	1
620	4	117	Occupied	1	1	0	0	1	0	0	1	0	1	1	1	2.22222				Occupied	1	0		0	0	0	0	0	0	0	0	0	0	0
621	4	117	Occupied	0	0	0	0	0	0	0	0	0	0	0	0	0				Occupied	1	0		0	0	0	0	0	0	0	0	0	0	0
622	4	117	Occupied	0	1	0	0	0	0	0	0	0	0	0	0	0				Occupied	1	0		0	0	0	0	0	0	0	0	0	0	0
623	4	117	Occupied	0	1	0	0	0	0	0	0	0	0	0	0	0				Occupied	1	0		0	0	0	0	0	0	0	0	0	0	0
624	4	117	Occupied	0	0	0	0	0	0	0	0	0	0	0	0	0				Occupied	1	0		0	0	0	0	0	0	0	0	0	0	0
625	4	117	Occupied	0	0	0	0	0	0	0	0	0	0	0	0	0				Occupied	0	0		0	0	0	0	0	0	0	0	0	0	0
626	4	117	Occupied	0	0	0	0	0	0	0	0	0	0	0	0	0				Occupied	0	0		0	0	0	0	0	0	0	0	0	0	0
627	4	117	Occupied	0	1	0	0	0	0	0	0	0	0	0	0	0				Occupied	1	0		0	0	0	0	0	0	0	0	0	0	0
628	4	117	Occupied	0	1	0	0	0	0	0	0	0	0	0	0	0	0			Occupied	1	0		0	0	0	0	0	0	0	0	0	0	0
629	4	117	Occupied	0	0	0	1	0	0	0	0	0	0	0	0	0	1		HC	Occupied	1	1	HC	0	9	0	0	1	9	0	0	0	0	0	0
630	4	117	Occupied	0	1	0	0	0	0	0	0	0	0	0	0	0				Occupied	1	0		0	0	0	0	0	0	0	0	0	0	0
631	4	117	Occupied	0	1	0	0	0	0	0	0	0	0	0	0	0				Occupied	1	0		0	0	0	0	0	0	0	0	0	0	0
632	4	119	Occupied	0	1	0	0	0	0	0	0	0	0	0	0	0				Occupied	9	0		0	0	0	0	0	0	0	0	0	0	0	1
633	4	12	Occupied	0	0	0	0	0	0	0	0	0	0	0	0	0				Occupied	0	0		0	0	0	0	0	0	0	0	0	0	0
634	4	12	Occupied	0	0	0	0	0	0	0	0	0	0	0	0	0				Occupied	1	0		0	0	0	0	0	0	0	0	0	0	0
635	4	120	Occupied	0	0	0	0	0	0	0	0	0	0	0	0	0				Closed	9	9							9	9	9	9	9
636	4	121	Occupied	0	1	0	0	0	0	0	0	0	0	0	0	0				Occupied	0	0		0	0	0	0	0	0	0	0	0	0	0
637	4	122	Occupied	0	1	0	0	0	0	0	0	0	0	0	0	0				Occupied	0	0		0	0	0	0	0	0	0	0	0	0	0
638	4	122	Occupied	0	1	0	0	0	0	0	0	0	0	0	0	0				Occupied	0	0		0	0	0	0	0	0	0	0	0	0	0
639	4	122	Occupied	0	1	0	0	0	0	0	0	0	0	0	0	0				Occupied	1	0		0	0	0	0	0	0	0	0	0	0	0
640	4	122	Occupied	0	1	0	0	0	0	0	0	0	0	0	0	0				Occupied	1	0		0	0	0	0	0	0	0	0	0	0	0
641	4	122	Occupied	0	1	0	0	0	0	0	0	0	0	0	0	0				Occupied	9	0		0	0	0	0	0	0	0	0	0	0	0
642	4	123	Occupied	0	0	0	0	0	0	0	0	0	0	0	0	0				Occupied	9	0		0	0	0	0	0	0	0	0	0	0	0
643	4	123	Occupied	0	0	0	0	0	0	0	0	0	0	0	0	0				Occupied	0	0		0	0	0	0	0	0	0	0	0	0	0
644	4	123	Occupied	0	0	0	0	0	0	0	0	0	0	0	0	0				Occupied	0	0		0	0	0	0	0	0	0	0	0	0	0
645	4	123	Occupied	0	0	0	0	0	0	0	0	0	0	0	0	0				Occupied	1	0		0	0	0	0	0	0	0	0	0	0	0
646	4	124	Occupied	0	0	0	0	0	0	0	0	0	0	0	0	0				Occupied	1	9							9	9	9	9	9
647	4	124	Occupied	0	1	0	0	0	0	0	0	0	0	0	0	0				Occupied	1	0		0	0	0	0	0	0	0	0	0	0	0
648	4	124	Occupied	0	1	0	0	0	0	0	0	0	0	0	0	0				Closed	9	9							9	9	9	9	9
649	4	124	Occupied	0	1	0	0	0	0	0	0	0	0	0	0	0				Occupied	1	0		0	0	0	0	0	0	0	0	0	0	0
650	4	124	Occupied	0	1	0	0	0	0	0	0	0	0	0	0	0				Occupied	1	0		0	0	0	0	0	0	0	0	0	0	0
651	4	125	Occupied	0	1	0	0	0	0	0	0	0	0	0	0	0				Occupied	9	0		0	0	0	0	0	0	0	0	0	0	0
652	4	125	Occupied	0	0	0	0	0	0	0	0	0	0	0	0	0				Occupied	9	0		0	0	0	0	0	0	0	0	0	0	0
653	4	125	Occupied	0	1	0	0	0	0	0	0	0	0	0	0	0				Closed	9	9							9	9	9	9	9
654	4	125	Occupied	0	0	0	0	0	0	0	0	0	0	0	0	0				Closed	9	9							9	9	9	9	9
655	4	13	Occupied	0	0	0	0	0	0	0	0	0	0	0	0	0				Closed	9	9							9	9	9	9	9		1
656	4	13	Occupied	0	0	0	0	0	0	0	0	0	0	0	0	0				Occupied	0	9							9	9	9	9	9		1
657	4	13	Occupied	0	1	0	0	0	0	0	0	0	0	0	0	0				Occupied	1	0		0	0	0	0	0	0	0	0	0	0	0	1
658	4	13	Occupied	0	1	0	0	0	0	0	0	0	0	0	0	0				Occupied	0	0		0	0	0	0	0	0	0	0	0	0	0	1
659	4	14	Occupied	0	0	0	0	0	0	0	0	0	0	0	0	0				Occupied	0	9							9	9	9	9	9
660	4	14	Occupied	0	1	0	0	0	0	0	0	0	0	0	0	0				Occupied	0	0		0	0	0	0	0	0	0	0	0	0	0
661	4	15	Occupied	0	1	0	0	0	0	0	0	0	0	0	0	0				Occupied	0	9							9	9	9	9	9
662	4	15	Occupied	0	1	0	0	0	0	0	0	0	0	0	0	0				Occupied	1	0		0	0	0	0	0	0	0	0	0	0	0
663	4	16	Occupied	0	1	0	0	0	0	0	0	0	0	0	0	0				Occupied	1	0		0	0	0	0	0	0	0	0	0	0	0
664	4	16	Occupied	0	1	0	0	0	0	0	0	0	0	0	1	0				Occupied	1	0		0	0	0	0	0	0	0	0	0	0	0
665	4	16	Occupied	0	1	0	0	0	0	0	0	0	0	0	0	0				Occupied	1	0		0	0	0	0	0	0	0	0	0	0	0
666	4	16	Occupied	0	1	0	0	0	0	0	0	0	0	0	0	0				Occupied	1	0		0	0	0	0	0	0	0	0	0	0	0
667	4	18	Occupied	1	1	0	0	1	0	0	1	0	1	1	1	22				Occupied	1	1	TMS	0	0	1	0	0	1	1	0	1	1	6	1
668	4	18	Occupied	0	1	0	0	0	0	0	0	0	0	0	1	0				Occupied	1	0		0	0	0	0	0	0	0	0	0	0	0	1
669	4	18	Occupied	0	1	0	0	0	0	0	0	0	0	0	0	0				Occupied	1	0		0	0	0	0	0	0	0	0	0	0	0	1
670	4	18	Occupied	0	1	0	0	0	0	0	0	0	0	0	0	0				Occupied	1	0		0	0	0	0	0	0	0	0	0	0	0	1
671	4	18	Occupied	0	1	0	0	0	0	0	0	0	0	0	0	0				Occupied	1	0		0	0	0	0	0	0	0	0	0	0	0	1
672	4	18	Occupied	0	0	0	0	0	0	0	0	0	0	0	0	0				Occupied	1	0		0	0	0	0	0	0	0	0	0	0	0	1
673	4	18	Occupied	0	1	0	0	0	0	0	0	0	0	0	1	0				Occupied	1	0		0	0	0	0	0	0	0	0	0	0	0	1
674	4	18	Occupied	1	1	0	0	1	0	0	1	0	1	1	1	17.3333				Occupied	1	0		0	0	0	0	0	0	0	0	0	0	0	1
675	4	1B	Occupied	0	1	0	0	0	0	0	0	0	0	0	0	0				Closed	9	9							9	9	9	9	9
676	4	1B	Occupied	0	1	0	0	0	0	0	0	0	0	0	0	0				Closed	9	9							9	9	9	9	9
677	4	1B	Occupied	0	1	0	0	0	0	0	0	0	0	0	0	0				Closed	9	9							9	9	9	9	9
678	4	1B	Occupied	0	0	0	0	0	0	0	0	0	0	0	0	0				Closed	9	9							9	9	9	9	9
679	4	2	Occupied	0	1	0	0	0	0	0	0	0	0	0	0	0				Occupied	9	0		0	0	0	0	0	0	0	0	0	0	0
680	4	2	Occupied	0	0	0	0	0	0	0	0	0	0	0	0	0				Occupied	9	0		0	0	0	0	0	0	0	0	0	0	0
681	4	21	Occupied	0	0	0	0	0	0	0	0	0	0	0	0	0				Closed	9	9							9	9	9	9	9
682	4	21	Occupied	0	1	0	0	0	0	0	0	0	0	0	0	0				Occupied	1	0		0	0	0	0	0	0	0	0	0	0	0
683	4	22	Occupied	0	1	0	0	0	0	0	0	0	0	0	0	0				Occupied	1	0		0	0	0	0	0	0	0	0	0	0	0
684	4	22	Occupied	0	1	0	0	0	0	0	0	0	0	0	0	0				Occupied	1	0		0	0	0	0	0	0	0	0	0	0	0
685	4	24	Occupied	0	0	0	0	0	0	0	0	0	0	0	1	0				Occupied	1	0		0	0	0	0	0	0	0	0	0	0	0
686	4	24	Occupied	1	1	0	0	0	0	1	1	0	1	1	1	17.3333				Occupied	1	0		0	0	0	0	0	0	0	0	0	0	0
687	4	24	Occupied	0	1	0	0	0	0	0	0	0	0	0	1	0				Occupied	0	0		0	0	0	0	0	0	0	0	0	0	0
688	4	24	Occupied	0	1	0	0	0	0	0	0	0	0	0	0	0	0			Occupied	1	0		0	0	0	0	0	0	0	0	0	0	0
689	4	24	Occupied	0	1	0	0	0	0	0	0	0	0	0	0	0				Occupied	1	0		0	0	0	0	0	0	0	0	0	0	0
690	4	24	Occupied	0	1	0	0	0	0	0	0	0	0	0	0	0				Occupied	1	0		0	0	0	0	0	0	0	0	0	0	0
691	4	24	Occupied	0	1	0	0	0	0	0	0	0	0	0	0	0				Occupied	1	0		0	0	0	0	0	0	0	0	0	0	0
692	4	24	Occupied	0	1	0	0	0	0	0	0	0	0	0	0	0				Occupied	1	0		0	0	0	0	0	0	0	0	0	0	0
693	4	25	Occupied	1	1	0	0	1	0	0	1	0	1	1	1	56				Occupied	1	0		0	0	0	0	0	0	0	0	0	0	0
694	4	25	Occupied	0	0	0	0	0	0	0	0	0	0	0	0	0				Closed	9	9							9	9	9	9	9
695	4	25	Occupied	0	0	0	0	0	0	0	0	0	0	0	0	0				Occupied	1	0		0	0	0	0	0	0	0	0	0	0	0
696	4	25	Occupied	0	0	0	0	0	0	0	0	0	0	0	0	0				Occupied	1	0		0	0	0	0	0	0	0	0	0	0	0
697	4	25	Occupied	0	0	0	0	0	0	0	0	0	0	0	0	0				Occupied	0	0		0	0	0	0	0	0	0	0	0	0	0
698	4	25	Occupied	0	1	0	0	0	0	0	0	0	0	0	0	0				Occupied	1	0		0	0	0	0	0	0	0	0	0	0	0
699	4	27	Occupied	0	1	0	0	0	0	0	0	0	0	0	0	0				Closed	9	9							9	9	9	9	9
700	4	27	Occupied	0	1	0	0	0	0	0	0	0	0	0	0	0				Closed	9	9							9	9	9	9	9
701	4	27	Occupied	0	0	0	0	0	0	0	0	0	0	0	0	0				Closed	9	9							9	9	9	9	9
702	4	27	Occupied	0	1	0	0	0	0	0	0	0	0	0	0	0				Closed	9	9							9	9	9	9	9
703	4	28	Occupied	0	0	0	0	0	0	0	0	0	0	0	0	0				Closed	9	9							9	9	9	9	9
704	4	28	Occupied	0	1	0	0	0	0	0	0	0	0	0	0	0				Closed	9	9							9	9	9	9	9
705	4	29	Occupied	0	0	0	0	0	0	0	0	0	0	0	0	0				Occupied	0	9							9	9	9	9	9
706	4	29	Occupied	0	0	0	0	0	0	0	0	0	0	0	0	0				Occupied	9	0		0	0	0	0	0	0	0	0	0	0	0
707	4	29	Occupied	0	0	0	0	0	0	0	0	0	0	0	0	0				Occupied	0	0		0	0	0	0	0	0	0	0	0	0	0
708	4	29	Occupied	0	0	0	0	0	0	0	0	0	0	0	0	0				Occupied	9	0		0	0	0	0	0	0	0	0	0	0	0
709	4	30	Occupied	0	1	0	0	0	0	0	0	0	0	0	0	0				Occupied	1	0		0	0	0	0	0	0	0	0	0	0	0
710	4	30	Occupied	0	1	0	0	0	0	0	0	0	0	0	0	0				Occupied	9	0		0	0	0	0	0	0	0	0	0	0	0
711	4	30	Occupied	0	1	0	0	0	0	0	0	0	0	0	0	0				Occupied	0	0		0	0	0	0	0	0	0	0	0	0	0
712	4	30	Occupied	0	1	0	0	0	0	0	0	0	0	0	0	0				Occupied	0	0		0	0	0	0	0	0	0	0	0	0	0
713	4	30	Occupied	0	0	0	0	0	0	0	0	0	0	0	0	0				Occupied	0	0		0	0	0	0	0	0	0	0	0	0	0
714	4	31	Occupied	1	1	0	0	1	0	0	1	0	1	1	1	14				Occupied	0	0		0	0	0	0	0	0	0	0	0	0	0
715	4	31	Occupied	0	0	0	0	0	0	0	0	0	0	0	0	0				Occupied	0	0		0	0	0	0	0	0	0	0	0	0	0
717	4	31	Occupied	0	1	0	0	0	0	0	0	0	0	0	0	0				Occupied	0	0		0	0	0	0	0	0	0	0	0	0	0
719	4	31	Occupied	1	1	0	0	1	0	0	1	0	1	1	1	16				Occupied	1	0		0	0	0	0	0	0	0	0	0	0	0
720	4	32	Occupied	0	1	0	0	0	0	0	0	0	0	0	0	0				Occupied	1	0		0	0	0	0	0	0	0	0	0	0	0
721	4	32	Occupied	0	1	0	0	0	0	0	0	0	0	0	0	0				Vacant	99	99							99	99	99	99	99
722	4	32	Occupied	0	1	0	0	0	0	0	0	0	0	0	0	0				Occupied	1	0		0	0	0	0	0	0	0	0	0	0	0
723	4	35	Occupied	1	1	0	0	1	0	0	1	0	1	1	1	5.33333				Occupied	1	0		0	0	0	0	0	0	0	0	0	0	0
724	4	35	Occupied	0	1	0	0	0	0	0	0	0	0	0	0	0				Occupied	1	0		0	0	0	0	0	0	0	0	0	0	0
725	4	35	Occupied	0	0	0	0	0	0	0	0	0	0	0	0	0				Occupied	0	0		0	0	0	0	0	0	0	0	0	0	0
726	4	35	Occupied	1	1	0	0	0	0	1	1	0	1	1	1	25				Occupied	1	0		0	0	0	0	0	0	0	0	0	0	0
727	4	35	Occupied	1	1	0	0	1	0	0	1	0	1	1	1	2.66667	0			Occupied	1	0		0	0	0	0	0	0	0	0	0	0	0	1
728	4	35	Occupied	0	1	0	0	0	0	0	0	0	0	0	1	0	1	1	TMS	Occupied	1	1	TMS	0	0	1	0	0	1	1	0	1	1	5.14286	1
729	4	36	Occupied	0	0	0	0	0	0	0	0	0	0	0	1	0				Occupied	1	0		0	0	0	0	0	0	0	0	0	0	0
730	4	36	Occupied	0	1	0	0	0	0	0	0	0	0	0	0	0				Occupied	1	0		0	0	0	0	0	0	0	0	0	0	0
731	4	36	Occupied	0	1	0	0	0	0	0	0	0	0	0	1	0				Occupied	0	0		0	0	0	0	0	0	0	0	0	0	0
732	4	36	Occupied	1	1	0	0	1	0	0	1	0	1	1	1	46.6667				Occupied	1	0		0	0	0	0	0	0	0	0	0	0	0
733	4	36	Occupied	0	1	0	0	0	0	0	0	0	0	0	1	0				Closed	9	9							9	9	9	9	9
734	4	36	Occupied	1	1	0	0	1	0	0	1	0	1	1	1	8				Occupied	1	0		0	0	0	0	0	0	0	0	0	0	0
735	4	36	Occupied	0	1	0	0	0	0	0	0	0	0	0	1	0				Occupied	0	0		0	0	0	0	0	0	0	0	0	0	0
737	4	36	Occupied	0	0	0	0	0	0	0	0	0	0	0	0	0				Occupied	9	0		0	0	0	0	0	0	0	0	0	0	0
738	4	36	Occupied	0	0	0	0	0	0	0	0	0	0	0	1	0				Occupied	0	0		0	0	0	0	0	0	0	0	0	0	0
739	4	36	Occupied	1	1	0	0	1	0	0	1	0	1	1	1	64				Occupied	0	0		0	0	0	0	0	0	0	0	0	0	0
740	4	36	Occupied	0	0	0	0	0	0	0	0	0	0	0	0	0				Occupied	0	0		0	0	0	0	0	0	0	0	0	0	0
741	4	36	Occupied	0	0	0	0	0	0	0	0	0	0	0	0	0	0			Occupied	0	0		0	0	0	0	0	0	0	0	0	0	0
742	4	37	Occupied	0	0	0	0	0	0	0	0	0	0	0	0	0				Vacant	99	99							99	99	99	99	99
743	4	37	Occupied	0	0	0	0	0	0	0	0	0	0	0	0	0				Occupied	1	0		0	0	0	0	0	0	0	0	0	0	0
744	4	37	Occupied	0	1	0	0	0	0	0	0	0	0	0	0	0				Occupied	1	0		0	0	0	0	0	0	0	0	0	0	0
745	4	37	Occupied	0	1	0	0	0	0	0	0	0	0	0	0	0				Occupied	1	0		0	0	0	0	0	0	0	0	0	0	0
746	4	37	Occupied	1	1	0	1	0	0	0	1	1	0	1	1	8				Occupied	1	0		0	0	0	0	0	0	0	0	0	0	0
747	4	37	Occupied	0	1	0	0	0	0	0	0	0	0	0	0	0				Occupied	1	0		0	0	0	0	0	0	0	0	0	0	0
748	4	38	Occupied	0	1	0	0	0	0	0	0	0	0	0	0	0				Occupied	1	0		0	0	0	0	0	0	0	0	0	0	0	1
749	4	38	Occupied	0	1	0	0	0	0	0	0	0	0	0	0	0				Occupied	9	9							9	9	9	9	9		1
750	4	38	Occupied	0	1	0	0	0	0	0	0	0	0	0	0	0				Occupied	1	1	TMS, BS	0	0	1	0	0	1	1	0	1	1	2.15385	1
751	4	38	Occupied	0	1	0	0	0	0	0	0	0	0	0	0	0				Occupied	0	0		0	0	0	0	0	0	0	0	0	0	0	1
752	4	38	Occupied	0	0	0	0	0	0	0	0	0	0	0	0	0				Occupied	0	0		0	0	0	0	0	0	0	0	0	0	0	1
753	4	38	Occupied	0	1	0	0	0	0	0	0	0	0	0	0	0				Occupied	0	0		0	0	0	0	0	0	0	0	0	0	0	1
754	4	38	Occupied	0	1	0	0	0	0	0	0	0	0	0	0	0				Occupied	0	9							9	9	9	9	9		1
755	4	38	Occupied	0	1	0	0	0	0	0	0	0	0	0	0	0	0			Occupied	0	0		0	0	0	0	0	0	0	0	0	0	0	1
756	4	38	Occupied	0	1	0	0	0	0	0	0	0	0	0	0	0				Occupied	0	0		0	0	0	0	0	0	0	0	0	0	0	1
757	4	38	Occupied	0	1	0	0	0	0	0	0	0	0	0	0	0				Occupied	0	0		0	0	0	0	0	0	0	0	0	0	0	1
758	4	38	Occupied	0	0	0	0	0	0	0	0	0	0	0	0	0				Closed	9	9							9	9	9	9	9		1
759	4	39	Occupied	0	1	0	0	0	0	0	0	0	0	0	0	0				Occupied	1	0		0	0	0	0	0	0	0	0	0	0	0	1
760	4	39	Occupied	0	0	0	0	0	0	0	0	0	0	0	0	0				Occupied	1	0		0	0	0	0	0	0	0	0	0	0	0
761	4	39	Occupied	0	1	0	0	0	0	0	0	0	0	0	0	0				Vacant	99	99							99	99	99	99	99		1
762	4	39	Occupied	0	1	0	0	0	0	0	0	0	0	0	0	0				Closed	9	9							9	9	9	9	9
763	4	39	Occupied	1	1	0	1	0	0	0	0	0	0	0	1	0				Occupied	1	0		0	0	0	0	0	0	0	0	0	0	0	1
764	4	39	Occupied	1	1	0	0	1	0	0	1	0	1	1	1	1.33333				Occupied	1	1	TMS, BS	1	0	1	0	1	1	1	0	1	1	7.6	1
765	4	39	Occupied	0	1	0	0	0	0	0	0	0	0	0	0	0				Occupied	1	0		0	0	0	0	0	0	0	0	0	0	0	1
766	4	39	Occupied	0	0	0	0	0	0	0	0	0	0	0	0	0				Occupied	9	0		0	0	0	0	0	0	0	0	0	0	0
767	4	39	Occupied	1	1	0	1	1	0	0	1	1	1	1	1	45				Occupied	1	0		0	0	0	0	0	0	0	0	0	0	0	1
768	4	39	Occupied	1	1	0	0	1	0	0	1	0	1	0	1	4				Occupied	1	0		0	0	0	0	0	0	0	0	0	0	0	1
769	4	39	Occupied	0	1	0	0	0	0	0	0	0	0	0	0	0				Occupied	1	0		0	0	0	0	0	0	0	0	0	0	0	1
770	4	39	Occupied	0	0	0	0	0	0	0	0	0	0	0	0	0				Refused	9	9							9	9	9	9	9
771	4	39	Occupied	1	1	0	1	0	0	0	0	0	0	0	1	0				Occupied	1	1	HC	0	9	0	0	1	9	0	0	0	0	0	1
772	4	39	Occupied	0	1	0	0	0	0	0	0	0	0	0	0	0				Occupied	1	0		0	0	0	0	0	0	0	0	0	0	0	1
773	4	4	Occupied	0	1	0	0	0	0	0	0	0	0	0	0	0				Occupied	1	0		0	0	0	0	0	0	0	0	0	0	0	1
774	4	4	Occupied	0	1	0	0	0	0	0	0	0	0	0	0	0				Occupied	1	0		0	0	0	0	0	0	0	0	0	0	0	1
775	4	4	Occupied	1	1	0	0	1	0	0	1	0	1	1	1	24				Occupied	1	0		0	0	0	0	0	0	0	0	0	0	0	1
776	4	4	Occupied	0	1	0	0	0	0	0	0	0	0	0	0	0				Occupied	1	0		0	0	0	0	0	0	0	0	0	0	0	1
777	4	4	Occupied	0	1	0	0	0	0	0	0	0	0	0	0	0				Occupied	1	0		0	0	0	0	0	0	0	0	0	0	0	1
778	4	4	Occupied	0	1	0	0	0	0	0	0	0	0	0	0	0				Refused	9	9							9	9	9	9	9		1
779	4	40	Occupied	0	1	0	0	0	0	0	0	0	0	0	0	0				Occupied	0	9							9	9	9	9	9		1
780	4	40	Occupied	0	1	0	0	0	0	0	0	0	0	0	0	0				Closed	9	9							9	9	9	9	9		1
781	4	40	Occupied	0	1	0	0	0	0	0	0	0	0	0	0	0				Occupied	0	0		0	0	0	0	0	0	0	0	0	0	0	1
782	4	40	Occupied	0	1	0	0	0	0	0	0	0	0	0	0	0				Occupied	1	1	TMS	0	0	1	0	0	1	1	0	1	1	8	1
783	4	41	Occupied	0	1	0	0	0	0	0	0	0	0	0	0	0				Occupied	1	0		0	0	0	0	0	0	0	0	0	0	0
784	4	42	Occupied	0	1	0	0	0	0	0	0	0	0	0	0	0				Occupied	1	0		0	0	0	0	0	0	0	0	0	0	0
785	4	42	Occupied	0	1	0	0	0	0	0	0	0	0	0	0	0				Occupied	0	0		0	0	0	0	0	0	0	0	0	0	0
786	4	42	Occupied	0	1	0	0	0	0	0	0	0	0	0	0	0				Occupied	1	0		0	0	0	0	0	0	0	0	0	0	0
787	4	43	Occupied	0	0	0	0	0	0	0	0	0	0	0	0	0				Occupied	0	0		0	0	0	0	0	0	0	0	0	0	0	1
788	4	43	Occupied	0	1	0	0	0	0	0	0	0	0	0	0	0				Occupied	1	0		0	0	0	0	0	0	0	0	0	0	0
789	4	43	Occupied	0	1	0	0	0	0	0	0	0	0	0	0	0				Occupied	1	0		0	0	0	0	0	0	0	0	0	0	0	1
790	4	43	Occupied	0	0	0	0	0	0	0	0	0	0	0	0	0				Occupied	0	0		0	0	0	0	0	0	0	0	0	0	0	1
791	4	43	Occupied	1	1	0	0	1	0	0	1	0	1	1	1	14				Occupied	1	1	TMS	0	0	1	0	0	1	1	0	1	1	1.33333	1
792	4	43	Occupied	0	0	0	0	0	0	0	0	0	0	0	1	0				Occupied	0	0		0	0	0	0	0	0	0	0	0	0	0	1
793	4	44	Occupied	0	1	0	0	0	0	0	0	0	0	0	0	0				Occupied	1	0		0	0	0	0	0	0	0	0	0	0	0
794	4	46	Occupied	0	0	0	0	0	0	0	0	0	0	0	0	0				Occupied	1	9							9	9	9	9	9
795	4	46	Occupied	0	0	0	0	0	0	0	0	0	0	0	0	0				Occupied	1	0		0	0	0	0	0	0	0	0	0	0	0
796	4	46	Occupied	0	1	0	0	0	0	0	0	0	0	0	0	0				Occupied	1	0		0	0	0	0	0	0	0	0	0	0	0
797	4	46	Occupied	0	1	0	0	0	0	0	0	0	0	0	0	0				Occupied	1	0		0	0	0	0	0	0	0	0	0	0	0
798	4	46	Occupied	0	1	0	0	0	0	0	0	0	0	0	0	0				Occupied	1	0		0	0	0	0	0	0	0	0	0	0	0
799	4	46	Occupied	0	1	0	0	0	0	0	0	0	0	0	0	0				Occupied	1	0		0	0	0	0	0	0	0	0	0	0	0
800	4	46	Occupied	0	1	0	0	0	0	0	0	0	0	0	0	0				Occupied	1	0		0	0	0	0	0	0	0	0	0	0	0
801	4	46	Occupied	0	1	0	0	0	0	0	0	0	0	0	0	0				Closed	9	9							9	9	9	9	9
802	4	47	Occupied	0	0	0	0	0	0	0	0	0	0	0	0	0				Occupied	0	0		0	0	0	0	0	0	0	0	0	0	0
803	4	47	Occupied	0	1	0	0	0	0	0	0	0	0	0	0	0				Occupied	0	0		0	0	0	0	0	0	0	0	0	0	0
804	4	47	Occupied	0	1	0	0	0	0	0	0	0	0	0	0	0				Closed	9	9							9	9	9	9	9
805	4	48	Occupied	0	1	0	0	0	0	0	0	0	0	0	0	0				Occupied	1	0		0	0	0	0	0	0	0	0	0	0	0
806	4	48	Occupied	0	0	0	0	0	0	0	0	0	0	0	0	0				Closed	9	9							9	9	9	9	9
807	4	48	Occupied	0	0	0	0	0	0	0	0	0	0	0	0	0				Occupied	0	0		0	0	0	0	0	0	0	0	0	0	0
808	4	5	Occupied	0	0	0	0	0	0	0	0	0	0	0	1	0				Occupied	1	0		0	0	0	0	0	0	0	0	0	0	0
809	4	5	Occupied	0	1	0	0	0	0	0	0	0	0	0	0	0				Occupied	1	0		0	0	0	0	0	0	0	0	0	0	0
810	4	5	Occupied	0	1	0	0	0	0	0	0	0	0	0	0	0				Occupied	0	0		0	0	0	0	0	0	0	0	0	0	0
811	4	5	Occupied	0	1	0	0	0	0	0	0	0	0	0	0	0				Closed	9	9							9	9	9	9	9
812	4	51	Occupied	1	1	0	0	1	0	0	1	0	1	1	1	72				Occupied	1	1	TMS	0	0	0	0	1	1	1	0	1	1	1.33333	1
813	4	51	Occupied	0	1	0	0	0	0	0	0	0	0	0	0	0				Refused	9	9							9	9	9	9	9		1
814	4	51	Occupied	0	0	0	0	0	0	0	0	0	0	0	0	0				Occupied	0	0		0	0	0	0	0	0	0	0	0	0	0	1
815	4	51	Occupied	0	0	0	0	0	0	0	0	0	0	0	0	0				Occupied	0	0		0	0	0	0	0	0	0	0	0	0	0	1
816	4	51	Occupied	0	1	0	0	0	0	0	0	0	0	0	1	0				Occupied	1	9							9	9	9	9	9
817	4	51	Occupied	0	0	0	0	0	0	0	0	0	0	0	0	0				Vacant	99	99							99	99	99	99	99		1
818	4	51	Occupied	0	1	0	0	0	0	0	0	0	0	0	0	0	1		HC	Occupied	1	1	HC	0	9	0	0	1	9	0	0	0	0	0	1
819	4	51	Occupied	0	1	0	0	0	0	0	0	0	0	0	0	0	0			Occupied	0	0		0	0	0	0	0	0	0	0	0	0	0	1
820	4	56	Occupied	0	1	0	0	0	0	0	0	0	0	0	0	0				Occupied	0	9							9	9	9	9	9
821	4	57	Occupied	1	1	0	1	0	0	0	0	0	0	0	0	0				Occupied	0	0		0	0	0	0	0	0	0	0	0	0	0
822	4	57	Occupied	0	0	0	0	0	0	0	0	0	0	0	0	0				Occupied	0	0		0	0	0	0	0	0	0	0	0	0	0
823	4	57	Occupied	0	0	0	0	0	0	0	0	0	0	0	0	0				Closed	9	9							9	9	9	9	9
824	4	58	Occupied	0	1	0	0	0	0	0	0	0	0	0	0	0				Occupied	1	0		0	0	0	0	0	0	0	0	0	0	0
825	4	58	Occupied	0	0	0	0	0	0	0	0	0	0	0	0	0				Occupied	0	0		0	0	0	0	0	0	0	0	0	0	0
826	4	58	Occupied	0	1	0	0	0	0	0	0	0	0	0	0	0				Occupied	0	0		0	0	0	0	0	0	0	0	0	0	0
827	4	58	Occupied	0	1	0	0	0	0	0	0	0	0	0	0	0				Closed	9	9							9	9	9	9	9
828	4	58	Occupied	0	1	0	0	0	0	0	0	0	0	0	1	0				Occupied	0	0		0	0	0	0	0	0	0	0	0	0	0
829	4	58	Occupied	0	1	0	0	0	0	0	0	0	0	0	0	0	0			Occupied	0	0		0	0	0	0	0	0	0	0	0	0	0	1
830	4	58	Occupied	0	1	0	0	0	0	0	0	0	0	0	0	0				Closed	9	9							9	9	9	9	9
831	4	59	Occupied	0	1	0	0	0	0	0	0	0	0	0	0	0				Occupied	1	0		0	0	0	0	0	0	0	0	0	0	0	1
832	4	59	Occupied	1	1	0	0	1	0	0	1	0	1	1	1	19				Occupied	1	1	TMS	0	0	1	0	0	1	1	0	1	1	189.333	1
833	4	59	Occupied	0	1	0	0	0	0	0	0	0	0	0	0	0				Occupied	1	0		0	0	0	0	0	0	0	0	0	0	0	1
834	4	59	Occupied	0	1	0	0	0	0	0	0	0	0	0	0	0				Closed	9	9							9	9	9	9	9
835	4	59	Occupied	0	1	0	0	0	0	0	0	0	0	0	0	0				Occupied	0	0		0	0	0	0	0	0	0	0	0	0	0	1
836	4	59	Occupied	0	1	0	0	0	0	0	0	0	0	0	0	0				Occupied	1	0		0	0	0	0	0	0	0	0	0	0	0	1
837	4	6	Occupied	0	1	0	0	0	0	0	0	0	0	0	0	0				Occupied	1	0		0	0	0	0	0	0	0	0	0	0	0	1
838	4	6	Occupied	0	1	0	0	0	0	0	0	0	0	0	0	0				Closed	9	9							9	9	9	9	9		1
839	4	6	Occupied	0	1	0	0	0	0	0	0	0	0	0	0	0				Closed	1	9							9	9	9	9	9		1
840	4	6	Occupied	0	0	0	0	0	0	0	0	0	0	0	0	0				Occupied	0	9							9	9	9	9	9		1
841	4	6	Occupied	0	1	0	0	0	0	0	0	0	0	0	0	0				Occupied	1	0		0	0	0	0	0	0	0	0	0	0	0	1
842	4	6	Occupied	0	1	0	0	0	0	0	0	0	0	0	0	0				Closed	9	9							9	9	9	9	9		1
843	4	61	Occupied	1	1	0	0	1	0	0	1	0	1	0	1	4				Occupied	1	0		0	0	0	0	0	0	0	0	0	0	0
844	4	61	Occupied	0	1	0	0	0	0	0	0	0	0	0	0	0				Occupied	1	0		0	0	0	0	0	0	0	0	0	0	0
845	4	61	Occupied	0	1	0	0	0	0	0	0	0	0	0	0	0				Occupied	1	0		0	0	0	0	0	0	0	0	0	0	0
846	4	61	Occupied	1	1	0	1	0	0	0	0	0	0	0	1	0				Occupied	0	0		0	0	0	0	0	0	0	0	0	0	0
847	4	62	Occupied	0	0	0	0	0	0	0	0	0	0	0	0	0				Closed	9	9							9	9	9	9	9
848	4	62	Occupied	0	0	0	0	0	0	0	0	0	0	0	0	0				Occupied	1	0		0	0	0	0	0	0	0	0	0	0	0
849	4	62	Occupied	0	1	0	0	0	0	0	0	0	0	0	0	0				Occupied	1	0		0	0	0	0	0	0	0	0	0	0	0
850	4	62	Occupied	0	1	0	0	0	0	0	0	0	0	0	0	0				Occupied	1	0		0	0	0	0	0	0	0	0	0	0	0
851	4	62	Occupied	1	1	0	0	1	0	0	1	0	1	0	1	1.33333				Occupied	1	0		0	0	0	0	0	0	0	0	0	0	0
852	4	62	Occupied	0	0	0	0	0	0	0	0	0	0	0	0	0				Occupied	0	0		0	0	0	0	0	0	0	0	0	0	0
853	4	62	Occupied	0	1	0	0	0	0	0	0	0	0	0	0	0				Occupied	1	0		0	0	0	0	0	0	0	0	0	0	0
854	4	62	Occupied	0	1	0	0	0	0	0	0	0	0	0	0	0				Occupied	1	0		0	0	0	0	0	0	0	0	0	0	0
855	4	63	Occupied	0	0	0	0	0	0	0	0	0	0	0	0	0				Closed	9	9							9	9	9	9	9
856	4	63	Occupied	1	1	0	0	1	0	0	1	0	1	1	1	5				Closed	9	9							9	9	9	9	9
857	4	63	Occupied	0	1	0	0	0	0	0	0	0	0	0	0	0				Occupied	0	0		0	0	0	0	0	0	0	0	0	0	0
858	4	63	Occupied	0	0	0	0	0	0	0	0	0	0	0	0	0				Occupied	1	0		0	0	0	0	0	0	0	0	0	0	0
859	4	63	Occupied	0	1	0	0	0	0	0	0	0	0	0	0	0				Closed	9	9							9	9	9	9	9
860	4	63	Occupied	1	1	0	0	1	0	0	1	0	1	1	1	26.6667				Occupied	1	0		0	0	0	0	0	0	0	0	0	0	0
861	4	63	Occupied	0	1	0	0	0	0	0	0	0	0	0	0	0				Occupied	0	0		0	0	0	0	0	0	0	0	0	0	0
862	4	65	Occupied	0	1	0	0	0	0	0	0	0	0	0	0	0				Occupied	1	0		0	0	0	0	0	0	0	0	0	0	0
863	4	70	Occupied	0	0	0	0	0	0	0	0	0	0	0	0	0				Occupied	0	9							9	9	9	9	9
864	4	70	Occupied	0	1	0	0	0	0	0	0	0	0	0	0	0				Occupied	1	0		0	0	0	0	0	0	0	0	0	0	0
865	4	71	Occupied	0	1	0	0	0	0	0	0	0	0	0	0	0				Occupied	1	0		0	0	0	0	0	0	0	0	0	0	0	1
866	4	71	Occupied	1	1	0	0	0	0	1	1	0	1	1	1	10	0			Occupied	1	0		0	0	0	0	0	0	0	0	0	0	0	1
867	4	71	Occupied	0	0	0	0	0	0	0	0	0	0	0	1	0	0			Refused	1	9							9	9	9	9	9		1
868	4	71	Occupied	1	1	0	0	1	0	0	1	0	1	1	1	64				Occupied	1	1	TMS	0	0	1	0	0	1	1	0	1	1	88	1
869	4	71	Occupied	0	0	0	0	0	0	0	0	0	0	0	0	0				Occupied	1	9							9	9	9	9	9		1
870	4	71	Occupied	0	0	0	0	0	0	0	0	0	0	0	0	0				Occupied	1	0		0	0	0	0	0	0	0	0	0	0	0	1
871	4	72	Occupied	0	1	0	0	0	0	0	0	0	0	0	0	0				Occupied	1	0		0	0	0	0	0	0	0	0	0	0	0	1
872	4	72	Occupied	0	0	0	0	0	0	0	0	0	0	0	0	0				Occupied	1	1	HC	0	9	0	0	1	9	0	0	0	0	0	1
873	4	72	Occupied	1	1	0	0	1	0	0	1	0	1	1	1	32				Occupied	1	0		0	0	0	0	0	0	0	0	0	0	0	1
874	4	72	Occupied	0	1	0	0	0	0	0	0	0	0	0	1	0				Occupied	1	0		0	0	0	0	0	0	0	0	0	0	0	1
875	4	72	Occupied	0	0	0	0	0	0	0	0	0	0	0	0	0				Occupied	1	0		0	0	0	0	0	0	0	0	0	0	0	1
876	4	72	Occupied	0	1	0	0	0	0	0	0	0	0	0	0	0				Occupied	1	0		0	0	0	0	0	0	0	0	0	0	0	1
877	4	72	Occupied	0	1	0	0	0	0	0	0	0	0	0	0	0				Occupied	1	0		0	0	0	0	0	0	0	0	0	0	0	1
878	4	73	Occupied	0	0	0	0	0	0	0	0	0	0	0	0	0				Occupied	1	0		0	0	0	0	0	0	0	0	0	0	0	1
879	4	73	Occupied	0	1	0	0	0	0	0	0	0	0	0	0	0				Occupied	1	0		0	0	0	0	0	0	0	0	0	0	0	1
880	4	73	Occupied	0	1	0	0	0	0	0	0	0	0	0	0	0				Occupied	1	0		0	0	0	0	0	0	0	0	0	0	0	1
881	4	73	Occupied	0	0	0	0	0	0	0	0	0	0	0	0	0				Closed	9	9							9	9	9	9	9		1
882	4	73	Occupied	0	1	0	0	0	0	0	0	0	0	0	0	0				Occupied	1	0		0	0	0	0	0	0	0	0	0	0	0	1
883	4	73	Occupied	0	1	0	0	0	0	0	0	0	0	0	0	0				Occupied	1	1	TMS	0	0	0	1	0	1	1	0	1	1	14	1
884	4	73	Occupied	0	0	0	0	0	0	0	0	0	0	0	0	0				Occupied	1	0		0	0	0	0	0	0	0	0	0	0	0	1
885	4	73	Occupied	0	0	0	0	0	0	0	0	0	0	0	0	0				Occupied	1	1	TMS	0	0	0	0	1	1	1	0	1	1	4	1
886	4	74	Occupied	0	1	0	0	0	0	0	0	0	0	0	0	0				Closed	9	9							9	9	9	9	9
887	4	75	Occupied	1	1	0	0	1	0	0	1	0	1	1	1	140				Occupied	1	0		0	0	0	0	0	0	0	0	0	0	0
888	4	75	Occupied	1	1	0	1	0	0	0	1	1	0	0	1	8				Occupied	1	0		0	0	0	0	0	0	0	0	0	0	0
889	4	75	Occupied	0	0	0	0	0	0	0	0	0	0	0	0	0				Occupied	0	0		0	0	0	0	0	0	0	0	0	0	0
890	4	75	Occupied	0	0	0	0	0	0	0	0	0	0	0	0	0				Occupied	0	0		0	0	0	0	0	0	0	0	0	0	0
891	4	76	Occupied	0	1	0	0	0	0	0	0	0	0	0	0	0				Closed	9	9							9	9	9	9	9
892	4	79	Occupied	1	1	0	0	1	0	0	1	0	1	1	0	2.66667	0			Occupied	1	0		0	0	0	0	0	0	0	0	0	0	0	1
893	4	79	Occupied	0	0	0	0	0	0	0	0	0	0	0	0	0				Closed	9	9							9	9	9	9	9
894	4	79	Occupied	0	0	0	0	0	0	0	0	0	0	0	0	0				Occupied	9	9							9	9	9	9	9
895	4	79	Occupied	1	1	0	0	1	0	0	1	0	1	1	1	28				Occupied	1	0		0	0	0	0	0	0	0	0	0	0	0
896	4	79	Occupied	1	1	0	0	1	0	0	1	0	1	1	1	6				Occupied	1	0		0	0	0	0	0	0	0	0	0	0	0	1
897	4	79	Occupied	0	0	0	0	0	0	0	0	0	0	0	0	0				Vacant	99	99							99	99	99	99	99
898	4	79	Occupied	0	1	0	0	0	0	0	0	0	0	0	0	0				Occupied	1	1	TMS, BS	0	0	1	0	0	1	1	0	1	1	6	1
899	4	79	Occupied	0	0	0	0	0	0	0	0	0	0	0	0	0				Vacant	99	99							99	99	99	99	99		1
900	4	80	Occupied	0	0	0	0	0	0	0	0	0	0	0	0	0				Occupied	1	0		0	0	0	0	0	0	0	0	0	0	0
901	4	82	Occupied	1	1	0	0	1	0	0	1	0	1	1	1	16				Occupied	1	0		0	0	0	0	0	0	0	0	0	0	0
902	4	82	Occupied	0	1	0	0	0	0	0	0	0	0	0	1	0				Occupied	1	0		0	0	0	0	0	0	0	0	0	0	0
903	4	82	Occupied	0	0	0	0	0	0	0	0	0	0	0	0	0				Occupied	1	0		0	0	0	0	0	0	0	0	0	0	0
904	4	82	Occupied	0	1	0	0	0	0	0	0	0	0	0	0	0				Occupied	0	0		0	0	0	0	0	0	0	0	0	0	0
905	4	82	Occupied	1	1	0	0	1	0	0	1	0	1	1	1	1.33333				Occupied	1	0		0	0	0	0	0	0	0	0	0	0	0
906	4	82	Occupied	0	0	0	0	0	0	0	0	0	0	0	0	0				Vacant	99	99							99	99	99	99	99
907	4	82	Occupied	0	0	0	0	0	0	0	0	0	0	0	1	0				Occupied	1	0		0	0	0	0	0	0	0	0	0	0	0
908	4	82	Occupied	1	1	0	0	1	0	0	1	0	1	0	1	4				Occupied	1	0		0	0	0	0	0	0	0	0	0	0	0
909	4	83	Occupied	0	1	0	0	0	0	0	0	0	0	0	1	0				Occupied	1	0		0	0	0	0	0	0	0	0	0	0	0	1
910	4	83	Occupied	0	1	0	0	0	0	0	0	0	0	0	0	0				Occupied	1	0		0	0	0	0	0	0	0	0	0	0	0	1
911	4	83	Occupied	0	1	0	0	0	0	0	0	0	0	0	1	0				Occupied	1	0		0	0	0	0	0	0	0	0	0	0	0	1
912	4	83	Occupied	1	1	0	0	0	0	1	1	0	1	1	1	18				Occupied	1	0		0	0	0	0	0	0	0	0	0	0	0
913	4	83	Occupied	1	1	0	0	0	0	1	1	0	1	1	1	1.33333				Occupied	1	0		0	0	0	0	0	0	0	0	0	0	0	1
914	4	83	Occupied	0	1	0	0	0	0	0	0	0	0	0	0	0				Occupied	1	0		0	0	0	0	0	0	0	0	0	0	0	1
915	4	84	Occupied	0	0	0	0	0	0	0	0	0	0	0	1	0	0			Occupied	1	0		0	0	0	0	0	0	0	0	0	0	0	1
916	4	84	Occupied	1	1	0	0	1	0	0	1	0	1	1	1	21.3333				Occupied	1	0		0	0	0	0	0	0	0	0	0	0	0	1
917	4	84	Occupied	1	1	0	0	0	0	1	1	0	1	1	1	4				Occupied	1	0		0	0	0	0	0	0	0	0	0	0	0	1
918	4	84	Occupied	0	1	0	0	0	0	0	0	0	0	0	1	0				Occupied	1	0		0	0	0	0	0	0	0	0	0	0	0	1
919	4	84	Occupied	0	1	0	0	0	0	0	0	0	0	0	0	0				Occupied	1	0		0	0	0	0	0	0	0	0	0	0	0	1
920	4	84	Occupied	0	0	0	0	0	0	0	0	0	0	0	1	0				Occupied	0	0		0	0	0	0	0	0	0	0	0	0	0	1
921	4	84	Occupied	0	0	0	0	0	0	0	0	0	0	0	0	0				Occupied	1	0		0	0	0	0	0	0	0	0	0	0	0	1
922	4	84	Occupied	0	1	0	0	0	0	0	0	0	0	0	0	0				Occupied	1	0		0	0	0	0	0	0	0	0	0	0	0	1
923	4	84	Occupied	1	1	0	0	1	0	0	1	0	1	1	1	108				Occupied	1	0		0	0	0	0	0	0	0	0	0	0	0	1
924	4	84	Occupied	0	0	0	0	0	0	0	0	0	0	0	1	0				Occupied	0	0		0	0	0	0	0	0	0	0	0	0	0	1
925	4	84	Occupied	0	0	0	0	0	0	0	0	0	0	0	0	0				Occupied	1	0		0	0	0	0	0	0	0	0	0	0	0	1
926	4	84	Occupied	0	1	0	0	0	0	0	0	0	0	0	1	0				Occupied	1	1	HC	0	9	0	0	1	9	0	0	0	0	0	1
927	4	84	Occupied	1	1	0	0	1	0	0	1	0	1	1	1	34				Occupied	1	0		0	0	0	0	0	0	0	0	0	0	0	1
928	4	84	Occupied	1	1	0	0	1	0	0	0	0	0	0	1	0				Occupied	1	0		0	0	0	0	0	0	0	0	0	0	0	1
929	4	84	Occupied	0	0	0	0	0	0	0	0	0	0	0	1	0				Occupied	0	0		0	0	0	0	0	0	0	0	0	0	0	1
930	4	85	Occupied	0	1	0	0	0	0	0	0	0	0	0	0	0				Occupied	9	0		0	0	0	0	0	0	0	0	0	0	0
931	4	85	Occupied	0	0	0	0	0	0	0	0	0	0	0	0	0				Occupied	0	0		0	0	0	0	0	0	0	0	0	0	0
932	4	85	Occupied	0	1	0	0	0	0	0	0	0	0	0	0	0				Occupied	1	0		0	0	0	0	0	0	0	0	0	0	0
933	4	85	Occupied	0	1	0	0	0	0	0	0	0	0	0	0	0				Occupied	1	0		0	0	0	0	0	0	0	0	0	0	0
934	4	85	Occupied	0	0	0	0	0	0	0	0	0	0	0	0	0				Occupied	1	0		0	0	0	0	0	0	0	0	0	0	0
935	4	86	Occupied	0	1	0	0	0	0	0	0	0	0	0	0	0				Occupied	1	0		0	0	0	0	0	0	0	0	0	0	0
936	4	86	Occupied	0	0	0	0	0	0	0	0	0	0	0	0	0				Occupied	1	0		0	0	0	0	0	0	0	0	0	0	0
937	4	87	Occupied	0	1	0	0	0	0	0	0	0	0	0	0	0				Occupied	1	0		0	0	0	0	0	0	0	0	0	0	0	1
938	4	87	Occupied	0	0	0	0	0	0	0	0	0	0	0	0	0				Occupied	1	9							9	9	9	9	9		0
939	4	87	Occupied	0	1	0	0	0	0	0	0	0	0	0	0	0				Occupied	1	1	TMS	0	0	1	0	0	1	1	0	1	0	4	1
940	4	88	Occupied	0	1	0	0	0	0	0	0	0	0	0	0	0				Occupied	1	0		0	0	0	0	0	0	0	0	0	0	0
941	4	88	Occupied	0	0	0	0	0	0	0	0	0	0	0	0	0				Occupied	9	0		0	0	0	0	0	0	0	0	0	0	0
942	4	88	Occupied	0	0	0	0	0	0	0	0	0	0	0	0	0				Occupied	1	9							9	9	9	9	9
943	4	89	Occupied	0	0	0	0	0	0	0	0	0	0	0	0	0				Occupied	1	0		0	0	0	0	0	0	0	0	0	0	0
944	4	89	Occupied	0	1	0	0	0	0	0	0	0	0	0	0	0				Closed	9	9							9	9	9	9	9
945	4	89	Occupied	0	1	0	0	0	0	0	0	0	0	0	0	0				Occupied	1	0		0	0	0	0	0	0	0	0	0	0	0
946	4	89	Occupied	0	0	0	0	0	0	0	0	0	0	0	0	0				Occupied	0	9							9	9	9	9	9
947	4	89	Occupied	0	0	0	0	0	0	0	0	0	0	0	0	0				Occupied	0	9							9	9	9	9	9
948	4	8B	Occupied	0	0	0	0	0	0	0	0	0	0	0	0	0				Closed	9	9							9	9	9	9	9
949	4	8B	Occupied	0	1	0	0	0	0	0	0	0	0	0	0	0				Closed	9	9							9	9	9	9	9
950	4	9	Occupied	0	0	0	0	0	0	0	0	0	0	0	0	0				Closed	9	9							9	9	9	9	9
951	4	90	Occupied	0	1	0	0	0	0	0	0	0	0	0	0	0				Closed	9	9							9	9	9	9	9
952	4	91	Occupied	0	0	0	0	0	0	0	0	0	0	0	0	0				Closed	9	9							9	9	9	9	9
953	4	91	Occupied	1	1	0	0	1	0	0	1	0	1	1	1	29.3333				Occupied	1	0		0	0	0	0	0	0	0	0	0	0	0
954	4	91	Occupied	0	1	0	0	0	0	0	0	0	0	0	0	0				Occupied	0	9							9	9	9	9	9
955	4	91	Occupied	0	0	0	0	0	0	0	0	0	0	0	0	0				Occupied	1	0		0	0	0	0	0	0	0	0	0	0	0
956	4	91	Occupied	0	0	0	0	0	0	0	0	0	0	0	1	0				Occupied	1	0		0	0	0	0	0	0	0	0	0	0	0
957	4	92	Occupied	0	1	0	0	0	0	0	0	0	0	0	0	0				Occupied	1	0		0	0	0	0	0	0	0	0	0	0	0
958	4	92	Occupied	0	0	0	0	0	0	0	0	0	0	0	0	0				Occupied	0	0		0	0	0	0	0	0	0	0	0	0	0
959	4	95	Occupied	0	1	0	0	0	0	0	0	0	0	0	0	0				Occupied	1	0		0	0	0	0	0	0	0	0	0	0	0
960	4	95	Occupied	0	1	0	0	0	0	0	0	0	0	0	0	0				Closed	9	9							9	9	9	9	9
961	4	95	Occupied	0	1	0	0	0	0	0	0	0	0	0	0	0				Closed	9	9							9	9	9	9	9
962	4	95	Occupied	0	0	0	0	0	0	0	0	0	0	0	0	0				Occupied	0	0		0	0	0	0	0	0	0	0	0	0	0
963	4	95	Occupied	0	0	0	0	0	0	0	0	0	0	0	0	0				Occupied	1	0		0	0	0	0	0	0	0	0	0	0	0
964	4	95	Occupied	0	1	0	0	0	0	0	0	0	0	0	0	0				Occupied	1	0		0	0	0	0	0	0	0	0	0	0	0
965	4	95	Occupied	0	1	0	0	0	0	0	0	0	0	0	0	0				Closed	9	9							9	9	9	9	9
966	4	96	Occupied	0	0	0	0	0	0	0	0	0	0	0	0	0				Occupied	1	0		0	0	0	0	0	0	0	0	0	0	0
967	4	96	Occupied	0	0	0	0	0	0	0	0	0	0	0	0	0				Occupied	0	0		0	0	0	0	0	0	0	0	0	0	0
968	4	96	Occupied	0	1	0	0	0	0	0	0	0	0	0	0	0				Occupied	1	0		0	0	0	0	0	0	0	0	0	0	0
969	4	97	Occupied	1	1	0	0	1	0	0	1	0	1	1	1	0.666667				Occupied	1	0		0	0	0	0	0	0	0	0	0	0	0
970	4	97	Occupied	0	0	0	0	0	0	0	0	0	0	0	0	0				Occupied	1	0		0	0	0	0	0	0	0	0	0	0	0
971	4	9B	Occupied	0	0	0	0	0	0	0	0	0	0	0	0	0				Occupied	1	0		0	0	0	0	0	0	0	0	0	0	0
972	4	79	Occupied	0	0	0	0	0	0	0	0	0	0	0	0	0				Closed	9	9							9	9	9	9	9
973	1	Pampa Grande	Closed	9	1						9	9	9	9	1					Occupied	1	0		0	0	0	0	0	0	0	0	0	0	0						9									9
974	1	Lote 28	Closed	9	0						9	9	9	9	0					Closed	1	9							9	9	9	9	9							9									9
975	1	Campo Largo	Refused	9	1						9	9	9	9	0					Refused	1	9							9	9	9	9	9							9									9
976	1	Lote 28	Refused	9	1						9	9	9	9	0		0			Occupied	1	0		0	0	0	0	0	0	0	0	0	0	0	0					9									9
977	1	Lote 29	Closed	9	1						9	9	9	9	0					Refused	1	9							9	9	9	9	9						Occupied	0			0	0	0	0	0	0	0
978	1	C. del Bermejo	Refused	9	0						9	9	9	9	0					Refused	1	9							9	9	9	9	9							9									9
979	1	C. del Bermejo	Refused	9	0						9	9	9	9	0					Occupied	1	1	TMS	1	0	0	0	0	1	1	0	1	1	3	1					9									9
980	1	Lote 29	Closed	9	1						9	9	9	9	0					Occupied	1	0		0	0	0	0	0	0	0	0	0	0	0						9									9
981	1	Lote 29	Refused	9	0						9	9	9	9	0					Occupied	1	1	TMS, BS	0	1	1	0	0	1	1	1	0	1	16	1	0			Occupied	0			0	0	0	0	0	0	0
982	1	Lote 28	Refused	9	1						9	9	9	9	0					Refused	1	9							9	9	9	9	9							9									9
983	1	Pampa Grande	Refused	9	1						9	9	9	9	0		1	1	TMS	Occupied	1	1	TMS	0	0	1	0	0	1	1	0	1	1	54	1					9									9
984	1	Pampa Grande	Refused	9	1						9	9	9	9	0					Occupied	1	0		0	0	0	0	0	0	0	0	0	0	0						9									9
985	1	Pampa Grande	Closed	9	1						9	9	9	9	0					Vacant		99							99	99	99	99	99							99									99
986	1	Lote 29	Closed	9	1						9	9	9	9	0					Occupied	1	0		0	0	0	0	0	0	0	0	0	0	0						9									9
987	1	Lote 29	Closed	9	1						9	9	9	9	0		9			Occupied	1	0		0	0	0	0	0	0	0	0	0	0	0	0					9									9
988	1	Lote 29	Closed	9	1						9	9	9	9	0					Closed	1	9							9	9	9	9	9							9									9
989	1	Lote 29	Closed	9	0						9	9	9	9	0					Vacant		99							99	99	99	99	99							99									99
990	1	Lote 29	Refused	9	1						9	9	9	9	0					Occupied	1	0		0	0	0	0	0	0	0	0	0	0	0						9									9
991	1	C. del Bermejo	Closed	9	1						9	9	9	9	0					Closed	1	9							9	9	9	9	9							9									9
992	1	Pampa Regimiento	Closed	9	1						9	9	9	9	0					Closed	1	9							9	9	9	9	9							9									9
993	1	Pampa Regimiento	Refused	9	1						9	9	9	9	0					Occupied	1	0		0	0	0	0	0	0	0	0	0	0	0						9									9
994	1	Pampa Regimiento	Refused	9	1						9	9	9	9	0					Closed	1	9							9	9	9	9	9							9									9
995	1	C. 3 Naciones	Refused	9	1						9	9	9	9	0					Occupied	1	0		0	0	0	0	0	0	0	0	0	0	0						9									9
996	1	Pampa Verde	Closed	9	0						9	9	9	9	0					Closed	1	9							9	9	9	9	9							9									9
997	1	Pampa Verde	Refused	9	1						9	9	9	9	0					Occupied	1	0		0	0	0	0	0	0	0	0	0	0	0						9									9
998	1	Lote 14	Refused	9	1						9	9	9	9	0					Refused	1	9							9	9	9	9	9							9									9
999	1	Lote 14	Refused	9	1						9	9	9	9	0					Occupied	1	0		0	0	0	0	0	0	0	0	0	0	0						9									9
1000	1	Campo Largo	Refused	9	0						9	9	9	9	0					Occupied	1	0		0	0	0	0	0	0	0	0	0	0	0						9									9
1001	1	Lote 28	Closed	9	1						9	9	9	9	0					Closed	1	9							9	9	9	9	9							9									9
1002	1	C. del Bermejo	Closed	9	0						9	9	9	9	0					Closed	1	9							9	9	9	9	9							9									9
1003	1	C. del Bermejo	Closed	9	1						9	9	9	9	1					Closed	1	9							9	9	9	9	9							9									9
1004	1	Lote 29	Closed	9	1						9	9	9	9	0					Vacant		99							99	99	99	99	99							99									99
1007	2	Sur	Occupied	9	0						9	9	9	9	0					Occupied	1	0		0	0	0	0	0	0	0	0	0	0	0	0				Occupied	0		1	0	0	0	0	0	0	0
1008	2	Sur	Occupied	9	0						9	9	9	9	1					Occupied	1	0		0	0	0	0	0	0	0	0	0	0	0	0				Occupied	0		1	0	0	0	0	0	0	0
1009	2	Sur	Occupied	9	0						9	9	9	9	0					Occupied	0	0		0	0	0	0	0	0	0	0	0	0	0	0				Occupied	0		0	0	0	0	0	0	0	0
1010	2	Sur	Occupied	9	0						9	9	9	9	0					Does not exist		99							99	99	99	99	99						Does not exist	99									99
1011	2	Santa Catalina	Refused	9	1						9	9	9	9	1					Closed	1	9							9	9	9	9	9		1				Vacant	99		1							99
1096	2	Norte	Occupied	9	0						9	9	9	9	0					Vacant		99							99	99	99	99	99						Closed	9									9
1097	2	Norte	Closed	9	9						9	9	9	9	0					Occupied	1	0		0	0	0	0	0	0	0	0	0	0	0	0				Occupied	0		1	0	0	0	0	0	0	0
1098	2	Norte	Occupied	9	0						9	9	9	9	0					Occupied	1	0		0	0	0	0	0	0	0	0	0	0	0	1				Occupied	0		1	0	0	0	0	0	0	0
1099	2	Norte	Closed	9	9						9	9	9	9	0					Closed	9	9							9	9	9	9	9		0				Occupied	0		9	0	0	0	0	0	0	0
1100	2	Norte	Occupied	9	0						9	9	9	9	0					Occupied	0	0		0	0	0	0	0	0	0	0	0	0	0	1				Closed	9		0							9
1101	2	Norte	Closed	9	9						9	9	9	9	0					Occupied	0	0		0	0	0	0	0	0	0	0	0	0	0	0				Occupied	0		0	0	0	0	0	0	0	0
1102	2	Norte	Closed	9	9						9	9	9	9	0					Closed	9	9							9	9	9	9	9		0				Occupied	0		9	0	0	0	0	0	0	0
1103	2	Norte	Occupied	9	0						9	9	9	9	0					Occupied	0	0		0	0	0	0	0	0	0	0	0	0	0	1				Closed	9		0							9
1104	2	Norte	Occupied	9	0						9	9	9	9	0					Occupied	0	0		0	0	0	0	0	0	0	0	0	0	0	1				Occupied	0		0	0	0	0	0	0	0	0
1105	2	Norte	Occupied	9	0						9	9	9	9	0					Occupied	0	0		0	0	0	0	0	0	0	0	0	0	0	1				Occupied	0		0	0	0	0	0	0	0	0
1106	2	Norte	Occupied	9	0						9	9	9	9	0					Occupied	1	0		0	0	0	0	0	0	0	0	0	0	0	1				Occupied	0		1	0	0	0	0	0	0	0
1107	2	Norte	Occupied	9	0						9	9	9	9	0					Occupied	0	0		0	0	0	0	0	0	0	0	0	0	0	1				Occupied	0		0	0	0	0	0	0	0	0
1108	2	Norte	Occupied	9	0						9	9	9	9	0					Closed	9	9							9	9	9	9	9		1				Occupied	0		9	0	0	0	0	0	0	0
1109	2	Norte	Occupied	9	0						9	9	9	9	0					Occupied	0	0		0	0	0	0	0	0	0	0	0	0	0	1				Occupied	0		0	0	0	0	0	0	0	0
1110	2	Norte	Closed	9	9						9	9	9	9	0					Occupied	0	0		0	0	0	0	0	0	0	0	0	0	0	1				Occupied	0		0	0	0	0	0	0	0	0
1111	2	Norte	Occupied	9	0						9	9	9	9	0					Occupied	0	0		0	0	0	0	0	0	0	0	0	0	0	1				Occupied	0		0	0	0	0	0	0	0	0
1112	2	Norte	Closed	9	0						9	9	9	9	0					Occupied	1	0		0	0	0	0	0	0	0	0	0	0	0	0				Occupied	0		1	0	0	0	0	0	0	0
1113	2	Norte	Refused	9	1						9	9	9	9	0					Occupied	1	0		0	0	0	0	0	0	0	0	0	0	0	1				Occupied	0		1	0	0	0	0	0	0	0
1114	2	Norte	Closed	9	1						9	9	9	9	0					Occupied	1	0		0	0	0	0	0	0	0	0	0	0	0	0				Closed	9		1							9
1115	2	Norte	Closed	9	1						9	9	9	9	0					Vacant		99							99	99	99	99	99						Vacant	99									99
1116	2	Norte	Closed	9	1						9	9	9	9	0					Occupied	1	0		0	0	0	0	0	0	0	0	0	0	0	0				Occupied	0		1	0	0	0	0	0	0	0
1117	2	Norte	Occupied	9	0						9	9	9	9	0					Does not exist		99							99	99	99	99	99						Closed	9									9
1118	2	Norte	Occupied	9	0						9	9	9	9	0					Closed	9	9							9	9	9	9	9		0				Occupied	0		9	0	0	0	0	0	0	0
1119	2	Norte	Occupied	9	0						9	9	9	9	0					Occupied	1	0		0	0	0	0	0	0	0	0	0	0	0	1				Occupied	0		1	0	0	0	0	0	0	0
1120	2	Norte	Occupied	9	0						9	9	9	9	0					Occupied	0	0		0	0	0	0	0	0	0	0	0	0	0	0				Occupied	0		0	0	0	0	0	0	0	0
1121	2	Norte	Occupied	9	0						9	9	9	9	0					Occupied	0	0		0	0	0	0	0	0	0	0	0	0	0	0				Occupied	0		0	0	0	0	0	0	0	0
1122	2	Norte	Closed	9	1						9	9	9	9	0					Vacant		99							99	99	99	99	99						Vacant	99									99
1123	2	Norte	Closed	9	1						9	9	9	9	0					Occupied	1	0		0	0	0	0	0	0	0	0	0	0	0	0				Occupied	0		1	0	0	0	0	0	0	0
1124	2	Norte	Occupied	9	0						9	9	9	9	0					Occupied	0	0		0	0	0	0	0	0	0	0	0	0	0	0				Occupied	0		0	0	0	0	0	0	0	0
1125	2	Norte	Closed	9	0						9	9	9	9	0					Vacant		99							99	99	99	99	99						Vacant	99									99
1126	2	Norte	Occupied	9	0						9	9	9	9	0					Refused	0	9							9	9	9	9	9		0				Occupied	0		0	0	0	0	0	0	0	0
1127	2	Norte	Closed	9	1						9	9	9	9	0					Occupied	1	0		0	0	0	0	0	0	0	0	0	0	0	0				Occupied	0		1	0	0	0	0	0	0	0
1128	2	Norte	Occupied	9	0						9	9	9	9	0					Occupied	0	0		0	0	0	0	0	0	0	0	0	0	0	0				Occupied	0		0	0	0	0	0	0	0	0
1129	2	Norte	Closed	9	9						9	9	9	9	0					Occupied	0	0		0	0	0	0	0	0	0	0	0	0	0	1				Occupied	0		0	0	0	0	0	0	0	0
1130	2	Norte	Occupied	9	0						9	9	9	9	0					Occupied	0	0		0	0	0	0	0	0	0	0	0	0	0	1				Occupied	0		0	0	0	0	0	0	0	0
1131	2	Norte	Closed	9	9						9	9	9	9	0					Occupied	1	0		0	0	0	0	0	0	0	0	0	0	0	0				Occupied	0		1	0	0	0	0	0	0	0
1132	2	Norte	Closed	9	9						9	9	9	9	0					Occupied	0	0		0	0	0	0	0	0	0	0	0	0	0	0				Occupied	0		0	0	0	0	0	0	0	0
1133	2	Norte	Closed	9	9						9	9	9	9	0					Occupied	0	0		0	0	0	0	0	0	0	0	0	0	0	1				Occupied	0		0	0	0	0	0	0	0	0
1134	2	Norte	Closed	9	9						9	9	9	9	0					Closed	0	9							9	9	9	9	9		1				Closed	9		0							9
1135	2	Norte	Occupied	9	0						9	9	9	9	0					Occupied	0	0		0	0	0	0	0	0	0	0	0	0	0	1				Occupied	0		0	0	0	0	0	0	0	0
1171	2	Sur	Closed	9	9						9	9	9	9	1					Occupied	1	0		0	0	0	0	0	0	0	0	0	0	0	1				Occupied	0		1	0	0	0	0	0	0	0
1172	2	Sur	Closed	9	9						9	9	9	9	0					Occupied	1	0		0	0	0	0	0	0	0	0	0	0	0	1				Closed	9		1							9
1173	2	Sur	Occupied	9	0						9	9	9	9	0					Occupied	1	0		0	0	0	0	0	0	0	0	0	0	0	1				Occupied	0		1	0	0	0	0	0	0	0
1174	2	Sur	Closed	9	9						9	9	9	9	0					Closed	9	9							9	9	9	9	9		0				Vacant	99		9							99
1175	2	Sur	Occupied	9	0						9	9	9	9	0					Occupied	0	0		0	0	0	0	0	0	0	0	0	0	0	1				Occupied	0		0	0	0	0	0	0	0	0
1176	2	Sur	Occupied	9	0						9	9	9	9	0					Occupied	0	0		0	0	0	0	0	0	0	0	0	0	0	1				Occupied	0		0	0	0	0	0	0	0	0
1177	2	Sur	Closed	9	9						9	9	9	9	0					Closed	9	9							9	9	9	9	9		0				Occupied	0		9	0	0	0	0	0	0	0
1178	2	Sur	Occupied	9	0						9	9	9	9	0					Occupied	1	0		0	0	0	0	0	0	0	0	0	0	0	0				Closed	9		1							9
1179	2	Sur	Occupied	9	0						9	9	9	9	0					Vacant		99							99	99	99	99	99						Occupied	0			0	0	0	0	0	0	0
1180	2	Sur	Occupied	9	0						9	9	9	9	1					Occupied	0	0		0	0	0	0	0	0	0	0	0	0	0	0				Occupied	0		0	0	0	0	0	0	0	0
1181	2	Sur	Closed	9	9						9	9	9	9	0					Occupied	0	0		0	0	0	0	0	0	0	0	0	0	0	0				Occupied	0		0	0	0	0	0	0	0	0
1182	2	Sur	Closed	9	9						9	9	9	9	0					Occupied	1	0		0	0	0	0	0	0	0	0	0	0	0	0				Occupied	0		1	0	0	0	0	0	0	0
1183	2	Sur	Closed	9	1						9	9	9	9	0					Occupied	1	0		0	0	0	0	0	0	0	0	0	0	0	0				Occupied	0		1	0	0	0	0	0	0	0
1184	2	Sur	Occupied	9	0						9	9	9	9	0					Occupied	0	0		0	0	0	0	0	0	0	0	0	0	0	0				Closed	9		0							9
1185	2	Sur	Occupied	9	0						9	9	9	9	0					Occupied	0	0		0	0	0	0	0	0	0	0	0	0	0	0				Occupied	0		0	0	0	0	0	0	0	0
1186	2	Sur	Occupied	9	0						9	9	9	9	0					Occupied	1	0		0	0	0	0	0	0	0	0	0	0	0	0				Occupied	0		1	0	0	0	0	0	0	0
1187	2	Sur	Occupied	9	0						9	9	9	9	0					Vacant		99							99	99	99	99	99						Vacant	99									99
1188	2	Sur	Occupied	9	0						9	9	9	9	0					Occupied	1	0		0	0	0	0	0	0	0	0	0	0	0	0				Occupied	0		1	0	0	0	0	0	0	0
1189	2	Sur	Closed	9	9						9	9	9	9	0					Occupied	0	0		0	0	0	0	0	0	0	0	0	0	0	1				Vacant	99		0							99
1190	2	Sur	Closed	9	9						9	9	9	9	0					Vacant		99							99	99	99	99	99						Occupied	0			0	0	0	0	0	0	0
1191	2	Sur	Closed	9	9						9	9	9	9	0					Occupied	1	0		0	0	0	0	0	0	0	0	0	0	0					Occupied	0		1	0	0	0	0	0	0	0
1192	2	Sur	Closed	9	9						9	9	9	9	0					Closed	9	9							9	9	9	9	9		0				Does not exist	99		9							99
1193	2	Sur	Closed	9	9						9	9	9	9	0					Occupied	1	0		0	0	0	0	0	0	0	0	0	0	0	0				Occupied	0		1	0	0	0	0	0	0	0
1194	2	Sur	Closed	9	9						9	9	9	9	0					Closed	9	9							9	9	9	9	9		0				Occupied	0		9	0	0	0	0	0	0	0
1195	2	Sur	Closed	9	1						9	9	9	9	0					Occupied	1	0		0	0	0	0	0	0	0	0	0	0	0	0				Closed	9		1							9
1273	2	Santa Catalina	Occupied	9	0						9	9	9	9	1					Occupied	1	0		0	0	0	0	0	0	0	0	0	0	0	0				Occupied	0		1	0	0	0	0	0	0	0
1274	2	Santa Catalina	Refused	9	9						9	9	9	9	0					Refused	9	9							9	9	9	9	9		0				Vacant	99		9							99
1275	2	Santa Catalina	Occupied	9	0						9	9	9	9	0					Occupied	1	0		0	0	0	0	0	0	0	0	0	0	0	0				Occupied	0		1	0	0	0	0	0	0	0
1276	2	Santa Catalina	Closed	9	9						9	9	9	9	0					Occupied	0	0		0	0	0	0	0	0	0	0	0	0	0	0				Occupied	0		0	0	0	0	0	0	0	0
1277	2	Santa Catalina	Closed	9	9						9	9	9	9	0					Occupied	1	0		0	0	0	0	0	0	0	0	0	0	0	0				Vacant	99		1							99
1278	2	Santa Catalina	Closed	9	9						9	9	9	9	0					Occupied	0	0		0	0	0	0	0	0	0	0	0	0	0	0				Occupied	0		0	0	0	0	0	0	0	0
1279	2	Santa Catalina	Occupied	9	0						9	9	9	9	0					Occupied	0	0		0	0	0	0	0	0	0	0	0	0	0	0				Occupied	0		0	0	0	0	0	0	0	0
1280	2	Santa Catalina	Closed	9	9						9	9	9	9	0					Occupied	1	0		0	0	0	0	0	0	0	0	0	0	0	0				Refused	9		1							9
1281	2	Santa Catalina	Closed	9	9						9	9	9	9	0					Occupied	0	0		0	0	0	0	0	0	0	0	0	0	0	1				Vacant	99		0							99
1282	2	Santa Catalina	Closed	9	1						9	9	9	9	0					Closed	9	9							9	9	9	9	9		0				Occupied	0		9	0	0	0	0	0	0	0
1283	2	Santa Catalina	Closed	9	9						9	9	9	9	0					Closed	9	9							9	9	9	9	9		0				Vacant	99		9							99
1284	2	Santa Catalina	Closed	9	9						9	9	9	9	0					Occupied	0	0		0	0	0	0	0	0	0	0	0	0	0	0				Occupied	0		0	0	0	0	0	0	0	0
1285	2	Santa Catalina	Occupied	9	0						9	9	9	9	0					Occupied	1	0		0	0	0	0	0	0	0	0	0	0	0	0				Occupied	0		1	0	0	0	0	0	0	0
1286	2	Santa Catalina	Refused	9	9						9	9	9	9	1					Occupied	1	0		0	0	0	0	0	0	0	0	0	0	0	1				Occupied	0		1	0	0	0	0	0	0	0
1287	2	Santa Catalina	Refused	9	1						9	9	9	9	1					Refused	0	9							9	9	9	9	9		0				Occupied	0		0	0	0	0	0	0	0	0
1288	2	Santa Catalina	Refused	9	9						9	9	9	9	0					Occupied	1	0		0	0	0	0	0	0	0	0	0	0	0	1				Closed	9		1							9
1289	2	Santa Catalina	Refused	9	1						9	9	9	9	0					Occupied	1	0		0	0	0	0	0	0	0	0	0	0	0	1				Occupied	0		1	0	0	0	0	0	0	0
1290	2	Santa Catalina	Occupied	9	0						9	9	9	9	0					Refused	9	9							9	9	9	9	9		0				Occupied	0		9	0	0	0	0	0	0	0
1291	2	Santa Catalina	Refused	9	9						9	9	9	9	0					Vacant		99							99	99	99	99	99						Vacant	99									99
1292	2	Santa Catalina	Refused	9	9						9	9	9	9	0					Does not exist		99							99	99	99	99	99		0				Does not exist	99									99
1293	2	Santa Catalina	Refused	9	0						9	9	9	9	0					Closed	9	9							9	9	9	9	9		1				Occupied	0		9	0	0	0	0	0	0	0
1294	2	Santa Catalina	Closed	9	1						9	9	9	9	0					Vacant		99							99	99	99	99	99		0				Vacant	99									99
1295	2	Santa Catalina	Closed	9	0						9	9	9	9	0					Does not exist		99							99	99	99	99	99		0				Does not exist	99									99
1296	2	Santa Catalina	Closed	9	0						9	9	9	9	0					Closed	9	9							9	9	9	9	9		0				Closed	9		9							9
1297	2	Santa Catalina	Occupied	9	0						9	9	9	9	0					Occupied	1	0		0	0	0	0	0	0	0	0	0	0	0	0				Occupied	0		1	0	0	0	0	0	0	0
1298	2	Santa Catalina	Closed	9	0						9	9	9	9	0					Closed	9	9							9	9	9	9	9		0				Occupied	0		9	0	0	0	0	0	0	0
1299	2	Santa Catalina	Occupied	9	0						9	9	9	9	1					Occupied	1	0		0	0	0	0	0	0	0	0	0	0	0	0				Closed	9		1							9
1300	4	1	Occupied	9	0						9	9	9	9	0					Occupied	1	1	HC	0	1	0	0	0	0	0	0	0	0	0	0
1301	4	1	Occupied	9	0						9	9	9	9	0					Occupied	0	0		0	0	0	0	0	0	0	0	0	0	0
1302	4	1	Closed	9	9						9	9	9	9	0					Closed	9	9							9	9	9	9	9
1303	4	1	Closed	9	1						9	9	9	9	0					Closed	9	9							9	9	9	9	9
1304	4	1	Occupied	9	0						9	9	9	9	0					Occupied	0	0		0	0	0	0	0	0	0	0	0	0	0
1305	4	1	Occupied	9	0						9	9	9	9	0					Closed	9	9							9	9	9	9	9
1306	4	1	Occupied	9	0						9	9	9	9	0					Occupied	0	0		0	0	0	0	0	0	0	0	0	0	0
1307	4	1	Occupied	9	0						9	9	9	9	0					Occupied	0	0		0	0	0	0	0	0	0	0	0	0	0
1308	4	1	Occupied	9	0						9	9	9	9	0					Closed	9	9							9	9	9	9	9
1309	4	1	Occupied	9	0						9	9	9	9	0					Closed	9	9							9	9	9	9	9
1310	4	1	Occupied	9	0						9	9	9	9	0					Occupied	1	0		0	0	0	0	0	0	0	0	0	0	0
1311	4	1	Occupied	9	0						9	9	9	9	0					Occupied	0	0		0	0	0	0	0	0	0	0	0	0	0
1312	4	1	Closed	9	9						9	9	9	9	0					Occupied	0	0		0	0	0	0	0	0	0	0	0	0	0
1313	4	1	Closed	9	9						9	9	9	9	0					Occupied	0	0		0	0	0	0	0	0	0	0	0	0	0
1314	4	1	Occupied	9	0						9	9	9	9	0					Closed	9	9							9	9	9	9	9
1315	4	10	Closed	9	9						9	9	9	9	0					Occupied	1	0		0	0	0	0	0	0	0	0	0	0	0	1
1316	4	10	Occupied	9	0						9	9	9	9	0					Occupied	1	9							9	9	9	9	9		1
1317	4	10	Closed	9	9						9	9	9	9	0					Closed	9	9							9	9	9	9	9		1
1318	4	10	Occupied	9	0						9	9	9	9	0					Occupied	1	0		0	0	0	0	0	0	0	0	0	0	0	1
1319	4	10	Occupied	9	0						9	9	9	9	0					Occupied	1	9							9	9	9	9	9		1
1320	4	10	Closed	9	9						9	9	9	9	0					Occupied	0	0		0	0	0	0	0	0	0	0	0	0	0	1
1321	4	10	Closed	9	0						9	9	9	9	0					Closed	9	9							9	9	9	9	9
1322	4	10	Occupied	9	0						9	9	9	9	0					Occupied	0	0		0	0	0	0	0	0	0	0	0	0	0
1323	4	10	Closed	9	9						9	9	9	9	0					Closed	9	9							9	9	9	9	9		1
1324	4	10	Closed	9	9						9	9	9	9	0					Occupied	1	0		0	0	0	0	0	0	0	0	0	0	0	1
1325	4	10	Closed	9	9						9	9	9	9	0					Closed	9	9							9	9	9	9	9
1326	4	10	Occupied	9	0						9	9	9	9	0					Occupied	9	0		0	0	0	0	0	0	0	0	0	0	0	1
1327	4	10	Closed	9	9						9	9	9	9	0					Occupied	9	0		0	0	0	0	0	0	0	0	0	0	0	1
1328	4	10	Occupied	9	0						9	9	9	9	0					Occupied	0	9							9	9	9	9	9		1
1329	4	10	Closed	9	9						9	9	9	9	0					Closed	9	9							9	9	9	9	9		1
1330	4	10	Closed	9	9						9	9	9	9	0					Occupied	0	9							9	9	9	9	9		1
1331	4	10	Closed	9	9						9	9	9	9	0					Closed	9	9							9	9	9	9	9		1
1332	4	10	Closed	9	9						9	9	9	9	0					Closed	9	9							9	9	9	9	9		1
1333	4	10	Occupied	9	0						9	9	9	9	0					Occupied	1	0		0	0	0	0	0	0	0	0	0	0	0	1
1334	4	100	Occupied	9	0						9	9	9	9	0					Closed	9	9							9	9	9	9	9
1335	4	100	Closed	9	0						9	9	9	9	0					Closed	9	9							9	9	9	9	9
1336	4	100	Closed	9	0						9	9	9	9	0					Closed	9	9							9	9	9	9	9
1337	4	101	Occupied	9	0						9	9	9	9	0					Occupied	1	0		0	0	0	0	0	0	0	0	0	0	0
1338	4	101	Occupied	9	0						9	9	9	9	0					Closed	9	9							9	9	9	9	9
1339	4	102	Occupied	9	0						9	9	9	9	0					Occupied	1	0		0	0	0	0	0	0	0	0	0	0	0
1340	4	102	Closed	9	0						9	9	9	9	0					Occupied	1	0		0	0	0	0	0	0	0	0	0	0	0
1341	4	102	Closed	9	9						9	9	9	9	0					Occupied	1	0		0	0	0	0	0	0	0	0	0	0	0
1342	4	102	Occupied	9	0						9	9	9	9	0					Occupied	1	0		0	0	0	0	0	0	0	0	0	0	0
1343	4	102	Closed	9	1						9	9	9	9	0					Closed	9	9							9	9	9	9	9
1344	4	102	Occupied	9	0						9	9	9	9	0					Closed	9	9							9	9	9	9	9
1345	4	102	Occupied	9	0						9	9	9	9	0					Occupied	1	0		0	0	0	0	0	0	0	0	0	0	0
1346	4	102	Occupied	9	0						9	9	9	9	0					Closed	9	9							9	9	9	9	9
1347	4	102	Occupied	9	0						9	9	9	9	0					Occupied	1	0		0	0	0	0	0	0	0	0	0	0	0
1348	4	102	Occupied	9	0						9	9	9	9	0					Occupied	1	0		0	0	0	0	0	0	0	0	0	0	0
1349	4	102	Refused	9	0						9	9	9	9	0					Occupied	1	0		0	0	0	0	0	0	0	0	0	0	0
1350	4	102	Occupied	9	0						9	9	9	9	0					Occupied	1	0		0	0	0	0	0	0	0	0	0	0	0
1351	4	103	Occupied	9	0						9	9	9	9	0					Occupied	0	9							9	9	9	9	9
1352	4	103	Occupied	9	0						9	9	9	9	0					Closed	9	9							9	9	9	9	9
1353	4	103	Occupied	9	0						9	9	9	9	0					Occupied	9	0		0	0	0	0	0	0	0	0	0	0	0
1354	4	103	Occupied	9	0						9	9	9	9	1					Occupied	1	0		0	0	0	0	0	0	0	0	0	0	0
1355	4	103	Closed	9	9						9	9	9	9	0					Closed	9	9							9	9	9	9	9
1356	4	103	Occupied	9	0						9	9	9	9	0					Occupied	1	0		0	0	0	0	0	0	0	0	0	0	0
1357	4	103	Occupied	9	0						9	9	9	9	0					Closed	9	9							9	9	9	9	9
1358	4	103	Occupied	9	0						9	9	9	9	0					Occupied	0	0		0	0	0	0	0	0	0	0	0	0	0
1359	4	103	Closed	9	9						9	9	9	9	0					Closed	9	9							9	9	9	9	9
1360	4	103	Occupied	9	0						9	9	9	9	0					Occupied	0	0		0	0	0	0	0	0	0	0	0	0	0
1361	4	104	Occupied	9	0						9	9	9	9	0					Occupied	9	0		0	0	0	0	0	0	0	0	0	0	0
1362	4	104	Closed	9	9						9	9	9	9	0					Vacant	99	99							99	99	99	99	99
1363	4	104	Closed	9	9						9	9	9	9	0					Occupied	9	0		0	0	0	0	0	0	0	0	0	0	0
1364	4	104	Occupied	9	0						9	9	9	9	0					Occupied	9	0		0	0	0	0	0	0	0	0	0	0	0
1365	4	104	Closed	9	1						9	9	9	9	0					Closed	9	9							9	9	9	9	9
1366	4	104	Occupied	9	0						9	9	9	9	0					Occupied	9	9							9	9	9	9	9
1367	4	104	Closed	9	9						9	9	9	9	0					Closed	9	9							9	9	9	9	9
1368	4	104	Closed	9	9						9	9	9	9	0					Occupied	9	9							9	9	9	9	9
1369	4	104	Closed	9	9						9	9	9	9	0					Closed	9	9							9	9	9	9	9
1370	4	105	Closed	9	0						9	9	9	9	0					Closed	9	9							9	9	9	9	9		1
1371	4	105	Closed	9	9						9	9	9	9	0					Occupied	9	0		0	0	0	0	0	0	0	0	0	0	0	1
1372	4	105	Closed	9	9						9	9	9	9	0					Occupied	9	9							9	9	9	9	9		1
1373	4	105	Occupied	9	0						9	9	9	9	0					Closed	9	9							9	9	9	9	9		1
1374	4	105	Closed	9	9						9	9	9	9	0					Occupied	9	0		0	0	0	0	0	0	0	0	0	0	0	1
1375	4	105	Closed	9	1						9	9	9	9	0					Closed	9	9							9	9	9	9	9
1376	4	105	Closed	9	9						9	9	9	9	0					Closed	9	9							9	9	9	9	9
1377	4	105	Occupied	9	0						9	9	9	9	0					Occupied	0	0		0	0	0	0	0	0	0	0	0	0	0	1
1378	4	105	Closed	9	9						9	9	9	9	0					Occupied	0	0		0	0	0	0	0	0	0	0	0	0	0	1
1379	4	105	Occupied	9	0						9	9	9	9	0					Occupied	0	0		0	0	0	0	0	0	0	0	0	0	0	1
1380	4	105	Occupied	9	0						9	9	9	9	0					Occupied	0	9							9	9	9	9	9
1381	4	105	Closed	9	0						9	9	9	9	0					Vacant	99	99							99	99	99	99	99
1382	4	105	Occupied	9	0						9	9	9	9	0					Refused	1	9							9	9	9	9	9		1
1383	4	105	Closed	9	9						9	9	9	9	0					Occupied	9	0		0	0	0	0	0	0	0	0	0	0	0
1384	4	105	Occupied	9	0						9	9	9	9	0					Occupied	9	0		0	0	0	0	0	0	0	0	0	0	0	1
1385	4	106	Closed	9	9						9	9	9	9	0					Closed	9	9							9	9	9	9	9
1386	4	106	Closed	9	9						9	9	9	9	0					Closed	9	9							9	9	9	9	9
1387	4	106	Closed	9	9						9	9	9	9	0					Closed	9	9							9	9	9	9	9
1388	4	107	Closed	9	9						9	9	9	9	0					Closed	9	9							9	9	9	9	9
1389	4	107	Occupied	9	0						9	9	9	9	0					Occupied	9	0		0	0	0	0	0	0	0	0	0	0	0
1390	4	107	Closed	9	9						9	9	9	9	0					Closed	9	9							9	9	9	9	9
1391	4	108	Occupied	9	0						9	9	9	9	0					Occupied	1	0		0	0	0	0	0	0	0	0	0	0	0
1392	4	108	Occupied	9	0						9	9	9	9	0					Occupied	1	0		0	0	0	0	0	0	0	0	0	0	0
1393	4	108	Occupied	9	0						9	9	9	9	0					Occupied	1	0		0	0	0	0	0	0	0	0	0	0	0
1394	4	108	Occupied	9	0						9	9	9	9	0					Occupied	0	0		0	0	0	0	0	0	0	0	0	0	0
1395	4	108	Refused	9	1						9	9	9	9	0					Occupied	1	0		0	0	0	0	0	0	0	0	0	0	0
1396	4	108	Occupied	9	0						9	9	9	9	0					Occupied	1	0		0	0	0	0	0	0	0	0	0	0	0
1397	4	108	Occupied	9	0						9	9	9	9	0					Occupied	1	0		0	0	0	0	0	0	0	0	0	0	0
1398	4	108	Closed	9	9						9	9	9	9	1					Occupied	1	0		0	0	0	0	0	0	0	0	0	0	0
1399	4	108	Occupied	9	0						9	9	9	9	1					Occupied	1	0		0	0	0	0	0	0	0	0	0	0	0
1400	4	109	Occupied	9	0						9	9	9	9	0					Closed	9	9							9	9	9	9	9
1401	4	109	Closed	9	9						9	9	9	9	0					Closed	9	9							9	9	9	9	9
1402	4	109	Closed	9	9						9	9	9	9	0					Occupied	1	0		0	0	0	0	0	0	0	0	0	0	0
1403	4	11	Closed	9	0						9	9	9	9	0					Closed	9	9							9	9	9	9	9
1404	4	11	Occupied	9	0						9	9	9	9	0					Closed	9	9							9	9	9	9	9
1405	4	11	Occupied	9	0						9	9	9	9	0					Closed	9	9							9	9	9	9	9
1406	4	11	Occupied	9	0						9	9	9	9	0					Occupied	9	0		0	0	0	0	0	0	0	0	0	0	0
1407	4	110	Occupied	9	0						9	9	9	9	0					Occupied	9	0		0	0	0	0	0	0	0	0	0	0	0
1408	4	111	Occupied	9	0						9	9	9	9	0					Closed	9	9							9	9	9	9	9
1409	4	111	Occupied	9	0						9	9	9	9	0					Occupied	9	0		0	0	0	0	0	0	0	0	0	0	0
1410	4	111	Closed	9	9						9	9	9	9	0					Occupied	9	0		0	0	0	0	0	0	0	0	0	0	0
1411	4	111	Occupied	9	0						9	9	9	9	0					Occupied	9	0		0	0	0	0	0	0	0	0	0	0	0
1412	4	112	Closed	9	9						9	9	9	9	0					Occupied	9	0		0	0	0	0	0	0	0	0	0	0	0
1413	4	112	Occupied	9	0						9	9	9	9	0					Occupied	9	0		0	0	0	0	0	0	0	0	0	0	0
1414	4	112	Closed	9	9						9	9	9	9	0					Closed	9	9							9	9	9	9	9
1415	4	112	Closed	9	0						9	9	9	9	0					Closed	9	9							9	9	9	9	9
1416	4	112	Occupied	9	0						9	9	9	9	0					Occupied	9	0		0	0	0	0	0	0	0	0	0	0	0
1417	4	112	Closed	9	9						9	9	9	9	0					Occupied	9	0		0	0	0	0	0	0	0	0	0	0	0
1418	4	112	Occupied	9	1						9	9	9	9	0					Occupied	9	0		0	0	0	0	0	0	0	0	0	0	0
1419	4	112	Closed	9	9						9	9	9	9	0					Closed	9	9							9	9	9	9	9
1420	4	112	Occupied	9	0						9	9	9	9	0					Closed	9	9							9	9	9	9	9
1421	4	112	Occupied	9	0						9	9	9	9	0					Closed	9	9							9	9	9	9	9
1422	4	112	Occupied	9	0						9	9	9	9	0					Closed	9	9							9	9	9	9	9
1423	4	112	Closed	9	9						9	9	9	9	0					Closed	9	9							9	9	9	9	9
1424	4	112	Closed	9	9						9	9	9	9	0					Closed	9	9							9	9	9	9	9
1425	4	112	Closed	9	9						9	9	9	9	0					Closed	9	9							9	9	9	9	9
1426	4	112	Closed	9	9						9	9	9	9	0					Occupied	9	0		0	0	0	0	0	0	0	0	0	0	0
1427	4	113	Closed	9	9						9	9	9	9	0					Occupied	9	0		0	0	0	0	0	0	0	0	0	0	0
1428	4	113	Occupied	9	0						9	9	9	9	0					Closed	9	9							9	9	9	9	9
1429	4	113	Closed	9	9						9	9	9	9	0					Occupied	9	0		0	0	0	0	0	0	0	0	0	0	0
1430	4	113	Closed	9	9						9	9	9	9	0					Closed	9	9							9	9	9	9	9
1431	4	113	Closed	9	9						9	9	9	9	0					Closed	9	9							9	9	9	9	9
1432	4	113	Closed	9	9						9	9	9	9	0					Occupied	9	0		0	0	0	0	0	0	0	0	0	0	0
1433	4	113	Closed	9	9						9	9	9	9	0					Closed	9	9							9	9	9	9	9
1434	4	113	Closed	9	9						9	9	9	9	0					Occupied	9	0		0	0	0	0	0	0	0	0	0	0	0
1435	4	114	Closed	9	9						9	9	9	9	0					Closed	9	9							9	9	9	9	9
1436	4	114	Closed	9	0						9	9	9	9	0					Closed	9	9							9	9	9	9	9
1437	4	114	Occupied	9	0						9	9	9	9	0					Occupied	1	0		0	0	0	0	0	0	0	0	0	0	0
1438	4	114	Occupied	9	0						9	9	9	9	0					Occupied	1	9							9	9	9	9	9
1439	4	114	Closed	9	9						9	9	9	9	0					Occupied	1	0		0	0	0	0	0	0	0	0	0	0	0
1440	4	114	Closed	9	9						9	9	9	9	0					Closed	9	9							9	9	9	9	9
1441	4	114	Closed	9	9						9	9	9	9	0					Closed	9	9							9	9	9	9	9
1442	4	114	Closed	9	9						9	9	9	9	0					Closed	9	9							9	9	9	9	9
1443	4	114	Occupied	9	0						9	9	9	9	0					Occupied	1	0		0	0	0	0	0	0	0	0	0	0	0
1444	4	114	Closed	9	9						9	9	9	9	0					Occupied	1	9							9	9	9	9	9
1445	4	115	Closed	9	1						9	9	9	9	0					Closed	9	9							9	9	9	9	9
1446	4	115	Closed	9	1						9	9	9	9	0					Occupied	9	0		0	0	0	0	0	0	0	0	0	0	0
1447	4	115	Occupied	9	0						9	9	9	9	0					Occupied	0	0		0	0	0	0	0	0	0	0	0	0	0
1448	4	115	Refused	9	1						9	9	9	9	0					Occupied	1	0		0	0	0	0	0	0	0	0	0	0	0
1449	4	115	Closed	9	9						9	9	9	9	0					Occupied	1	0		0	0	0	0	0	0	0	0	0	0	0
1450	4	115	Occupied	9	0						9	9	9	9	0					Occupied	1	0		0	0	0	0	0	0	0	0	0	0	0
1451	4	115	Closed	9	0						9	9	9	9	0					Closed	9	9							9	9	9	9	9
1452	4	115	Occupied	9	0						9	9	9	9	0					Closed	9	9							9	9	9	9	9
1453	4	115	Occupied	9	0						9	9	9	9	0					Closed	9	9							9	9	9	9	9
1454	4	115	Closed	9	9						9	9	9	9	0					Occupied	9	0		0	0	0	0	0	0	0	0	0	0	0
1455	4	115	Occupied	9	0						9	9	9	9	0					Occupied	0	0		0	0	0	0	0	0	0	0	0	0	0
1456	4	116	Closed	9	9						9	9	9	9	0					Occupied	0	0		0	0	0	0	0	0	0	0	0	0	0	1
1457	4	116	Occupied	9	0						9	9	9	9	0					Occupied	1	0		0	0	0	0	0	0	0	0	0	0	0	1
1458	4	116	Closed	9	9						9	9	9	9	0					Occupied	0	0		0	0	0	0	0	0	0	0	0	0	0
1459	4	116	Refused	9	9						9	9	9	9	0					Occupied	1	1	HC	0	9	0	0	1	9	0	0	0	0	0	1
1460	4	116	Closed	9	9						9	9	9	9	0					Occupied	1	0		0	0	0	0	0	0	0	0	0	0	0	1
1461	4	116	Occupied	9	0						9	9	9	9	0					Closed	9	9							9	9	9	9	9
1462	4	116	Closed	9	0						9	9	9	9	0					Occupied	1	0		0	0	0	0	0	0	0	0	0	0	0	1
1463	4	116	Closed	9	9						9	9	9	9	0					Occupied	0	0		0	0	0	0	0	0	0	0	0	0	0
1464	4	116	Closed	9	9						9	9	9	9	0					Occupied	0	0		0	0	0	0	0	0	0	0	0	0	0	1
1465	4	117	Closed	9	1						9	9	9	9	0					Closed	9	9							9	9	9	9	9
1466	4	117	Occupied	9	0						9	9	9	9	0					Occupied	0	0		0	0	0	0	0	0	0	0	0	0	0
1467	4	117	Occupied	9	0						9	9	9	9	0					Occupied	1	0		0	0	0	0	0	0	0	0	0	0	0
1468	4	117	Occupied	9	0						9	9	9	9	0					Occupied	9	0		0	0	0	0	0	0	0	0	0	0	0
1469	4	117	Closed	9	9						9	9	9	9	0					Occupied	0	0		0	0	0	0	0	0	0	0	0	0	0
1470	4	117	Closed	9	9						9	9	9	9	1					Occupied	9	0		0	0	0	0	0	0	0	0	0	0	0
1471	4	117	Occupied	9	0						9	9	9	9	0					Occupied	1	0		0	0	0	0	0	0	0	0	0	0	0
1472	4	117	Occupied	9	0						9	9	9	9	0					Occupied	1	0		0	0	0	0	0	0	0	0	0	0	0
1473	4	119	Closed	9	9						9	9	9	9	0					Occupied	1	1	TMS	0	9	0	0	1	9	1	0	1	0	10	1
1474	4	119	Closed	9	9						9	9	9	9	0					Occupied	9	0		0	0	0	0	0	0	0	0	0	0	0	1
1475	4	119	Closed	9	9						9	9	9	9	0					Occupied	9	0		0	0	0	0	0	0	0	0	0	0	0	1
1476	4	119	Occupied	9	0						9	9	9	9	0					Occupied	9	0		0	0	0	0	0	0	0	0	0	0	0	1
1477	4	12	Closed	9	0						9	9	9	9	0					Occupied	1	0		0	0	0	0	0	0	0	0	0	0	0
1478	4	121	Occupied	9	0						9	9	9	9	0					Occupied	0	9							9	9	9	9	9
1479	4	121	Occupied	9	0						9	9	9	9	0					Occupied	1	0		0	0	0	0	0	0	0	0	0	0	0
1480	4	121	Closed	9	9						9	9	9	9	0					Closed	9	9							9	9	9	9	9
1481	4	121	Occupied	9	0						9	9	9	9	0					Occupied	1	0		0	0	0	0	0	0	0	0	0	0	0
1482	4	121	Occupied	9	0						9	9	9	9	0					Occupied	1	0		0	0	0	0	0	0	0	0	0	0	0
1483	4	121	Closed	9	9						9	9	9	9	0					Closed	9	9							9	9	9	9	9
1484	4	121	Closed	9	1						9	9	9	9	0					Closed	9	9							9	9	9	9	9
1485	4	121	Occupied	9	0						9	9	9	9	0					Occupied	0	9							9	9	9	9	9
1486	4	121	Occupied	9	0						9	9	9	9	0					Occupied	0	9							9	9	9	9	9
1487	4	121	Closed	9	1						9	9	9	9	0					Closed	9	9							9	9	9	9	9
1488	4	121	Occupied	9	0						9	9	9	9	0					Occupied	1	0		0	0	0	0	0	0	0	0	0	0	0
1489	4	121	Occupied	9	0						9	9	9	9	0					Occupied	0	9							9	9	9	9	9
1490	4	121	Occupied	9	0						9	9	9	9	0					Closed	9	9							9	9	9	9	9
1491	4	121	Occupied	9	0						9	9	9	9	0					Occupied	0	9							9	9	9	9	9
1492	4	121	Occupied	9	0						9	9	9	9	0					Occupied	0	9							9	9	9	9	9
1493	4	121	Occupied	9	0						9	9	9	9	0					Closed	9	9							9	9	9	9	9
1494	4	121	Closed	9	1						9	9	9	9	0					Vacant	99	99							99	99	99	99	99
1495	4	121	Occupied	9	0						9	9	9	9	0					Occupied	1	0		0	0	0	0	0	0	0	0	0	0	0
1496	4	121	Occupied	9	0						9	9	9	9	0					Occupied	0	9							9	9	9	9	9
1497	4	122	Occupied	9	0						9	9	9	9	0					Occupied	0	0		0	0	0	0	0	0	0	0	0	0	0
1498	4	122	Occupied	9	0						9	9	9	9	0					Occupied	1	0		0	0	0	0	0	0	0	0	0	0	0
1499	4	122	Closed	9	0						9	9	9	9	0					Closed	9	9							9	9	9	9	9
1500	4	122	Occupied	9	0						9	9	9	9	0					Occupied	1	0		0	0	0	0	0	0	0	0	0	0	0
1501	4	122	Occupied	9	0						9	9	9	9	0					Occupied	9	0		0	0	0	0	0	0	0	0	0	0	0
1502	4	122	Occupied	9	0						9	9	9	9	0					Occupied	0	0		0	0	0	0	0	0	0	0	0	0	0
1503	4	122	Occupied	9	1						9	9	9	9	0					Occupied	9	0		0	0	0	0	0	0	0	0	0	0	0
1504	4	122	Occupied	9	0						9	9	9	9	0					Occupied	9	0		0	0	0	0	0	0	0	0	0	0	0
1505	4	122	Closed	9	1						9	9	9	9	0					Occupied	0	0		0	0	0	0	0	0	0	0	0	0	0
1506	4	123	Closed	9	9						9	9	9	9	0					Occupied	9	0		0	0	0	0	0	0	0	0	0	0	0
1507	4	123	Occupied	9	0						9	9	9	9	0					Occupied	0	0		0	0	0	0	0	0	0	0	0	0	0
1508	4	123	Closed	9	9						9	9	9	9	0					Occupied	0	0		0	0	0	0	0	0	0	0	0	0	0
1509	4	123	Closed	9	9						9	9	9	9	0					Occupied	0	0		0	0	0	0	0	0	0	0	0	0	0
1510	4	123	Occupied	9	0						9	9	9	9	0					Occupied	0	9							9	9	9	9	9
1511	4	123	Occupied	9	0						9	9	9	9	0					Closed	9	9							9	9	9	9	9
1512	4	123	Occupied	9	0						9	9	9	9	0					Occupied	0	0		0	0	0	0	0	0	0	0	0	0	0
1513	4	123	Occupied	9	0						9	9	9	9	0					Occupied	9	0		0	0	0	0	0	0	0	0	0	0	0
1514	4	123	Occupied	9	0						9	9	9	9	0					Occupied	0	9							9	9	9	9	9
1515	4	123	Occupied	9	0						9	9	9	9	0					Occupied	0	0		0	0	0	0	0	0	0	0	0	0	0
1516	4	123	Occupied	9	0						9	9	9	9	0		0			Occupied	0	0		0	0	0	0	0	0	0	0	0	0	0
1517	4	123	Occupied	9	0						9	9	9	9	0					Occupied	9	0		0	0	0	0	0	0	0	0	0	0	0
1518	4	123	Occupied	9	0						9	9	9	9	0					Occupied	0	0		0	0	0	0	0	0	0	0	0	0	0
1519	4	123	Occupied	9	0						9	9	9	9	0					Occupied	0	0		0	0	0	0	0	0	0	0	0	0	0
1520	4	123	Occupied	9	0						9	9	9	9	0					Closed	9	9							9	9	9	9	9
1521	4	124	Occupied	9	0						9	9	9	9	0					Closed	9	9							9	9	9	9	9
1522	4	124	Occupied	9	0						9	9	9	9	0					Occupied	1	9							9	9	9	9	9
1523	4	124	Occupied	9	0						9	9	9	9	0					Closed	9	9							9	9	9	9	9
1524	4	124	Occupied	9	0						9	9	9	9	0					Occupied	1	9							9	9	9	9	9
1525	4	124	Occupied	9	0						9	9	9	9	0					Occupied	1	9							9	9	9	9	9
1526	4	124	Occupied	9	0						9	9	9	9	0					Occupied	1	0		0	0	0	0	0	0	0	0	0	0	0
1527	4	124	Occupied	9	0						9	9	9	9	0					Occupied	1	9							9	9	9	9	9
1528	4	124	Occupied	9	0						9	9	9	9	0					Occupied	1	0		0	0	0	0	0	0	0	0	0	0	0
1529	4	124	Occupied	9	0						9	9	9	9	0					Occupied	1	9							9	9	9	9	9
1530	4	124	Closed	9	1						9	9	9	9	0					Closed	9	9							9	9	9	9	9
1531	4	124	Closed	9	1						9	9	9	9	0					Closed	9	9							9	9	9	9	9
1532	4	124	Occupied	9	0						9	9	9	9	0					Closed	9	9							9	9	9	9	9
1533	4	124	Closed	9	1						9	9	9	9	0					Closed	9	9							9	9	9	9	9
1534	4	125	Closed	9	1						9	9	9	9	0					Closed	9	9							9	9	9	9	9
1535	4	125	Occupied	9	0						9	9	9	9	0					Closed	9	9							9	9	9	9	9
1536	4	125	Occupied	9	0						9	9	9	9	0					Occupied	9	0		0	0	0	0	0	0	0	0	0	0	0
1537	4	125	Closed	9	1						9	9	9	9	0					Closed	9	9							9	9	9	9	9
1538	4	125	Closed	9	9						9	9	9	9	0					Occupied	9	0		0	0	0	0	0	0	0	0	0	0	0
1539	4	13	Occupied	9	0						9	9	9	9	0					Occupied	1	0		0	0	0	0	0	0	0	0	0	0	0	1
1540	4	13	Occupied	9	0						9	9	9	9	0					Occupied	1	0		0	0	0	0	0	0	0	0	0	0	0	1
1541	4	13	Occupied	9	0						9	9	9	9	0					Closed	9	9							9	9	9	9	9
1542	4	13	Occupied	9	0						9	9	9	9	0					Occupied	0	9							9	9	9	9	9		1
1543	4	13	Closed	9	9						9	9	9	9	0					Occupied	0	9							9	9	9	9	9		1
1544	4	13	Closed	9	9						9	9	9	9	0					Occupied	1	1	HC	0	1	0	0	0	0	0	0	0	0	0	0
1545	4	13	Occupied	9	0						9	9	9	9	0					Occupied	0	9							9	9	9	9	9		1
1546	4	13	Closed	9	9						9	9	9	9	0					Occupied	0	9							9	9	9	9	9		1
1547	4	13	Occupied	9	0						9	9	9	9	0					Occupied	1	9							9	9	9	9	9
1548	4	13	Closed	9	9						9	9	9	9	0					Occupied	0	9							9	9	9	9	9		1
1549	4	13	Closed	9	9						9	9	9	9	0					Closed	9	9							9	9	9	9	9		1
1550	4	13	Occupied	9	0						9	9	9	9	0					Occupied	0	9							9	9	9	9	9		1
1551	4	13	Occupied	9	0						9	9	9	9	0					Occupied	0	9							9	9	9	9	9		1
1552	4	13	Closed	9	9						9	9	9	9	0					Occupied	0	0		0	0	0	0	0	0	0	0	0	0	0	1
1553	4	13	Occupied	9	0						9	9	9	9	0					Closed	9	9							9	9	9	9	9		1
1554	4	13	Occupied	9	0						9	9	9	9	0					Occupied	0	9							9	9	9	9	9		1
1555	4	14	Occupied	9	0						9	9	9	9	0					Occupied	0	9							9	9	9	9	9
1556	4	14	Occupied	9	0						9	9	9	9	0					Occupied	0	9							9	9	9	9	9
1557	4	14	Closed	9	0						9	9	9	9	0					Closed	9	9							9	9	9	9	9
1558	4	14	Occupied	9	0						9	9	9	9	0					Closed	9	9							9	9	9	9	9
1559	4	14	Closed	9	9						9	9	9	9	0					Closed	9	9							9	9	9	9	9
1560	4	14	Occupied	9	0						9	9	9	9	0					Closed	9	9							9	9	9	9	9
1561	4	14	Occupied	9	0						9	9	9	9	0					Occupied	0	0		0	0	0	0	0	0	0	0	0	0	0
1562	4	14	Occupied	9	0						9	9	9	9	0					Occupied	0	0		0	0	0	0	0	0	0	0	0	0	0
1563	4	14	Occupied	9	0						9	9	9	9	0					Occupied	1	0		0	0	0	0	0	0	0	0	0	0	0
1564	4	14	Occupied	9	0						9	9	9	9	0					Occupied	0	0		0	0	0	0	0	0	0	0	0	0	0
1565	4	14	Closed	9	9						9	9	9	9	0					Occupied	0	9							9	9	9	9	9
1566	4	14	Occupied	9	0						9	9	9	9	0					Closed	9	9							9	9	9	9	9
1567	4	14	Occupied	9	0						9	9	9	9	0					Occupied	1	0		0	0	0	0	0	0	0	0	0	0	0
1568	4	14	Occupied	9	0						9	9	9	9	0					Closed	9	9							9	9	9	9	9
1569	4	14	Occupied	9	0						9	9	9	9	0					Occupied	0	9							9	9	9	9	9
1570	4	14	Closed	9	9						9	9	9	9	0					Closed	9	9							9	9	9	9	9
1571	4	14	Closed	9	0						9	9	9	9	0					Closed	9	9							9	9	9	9	9
1572	4	15	Occupied	9	0						9	9	9	9	0					Occupied	1	0		0	0	0	0	0	0	0	0	0	0	0
1573	4	15	Occupied	9	0						9	9	9	9	0					Closed	9	9							9	9	9	9	9
1574	4	15	Closed	9	0						9	9	9	9	0					Closed	9	9							9	9	9	9	9
1575	4	16	Occupied	9	0						9	9	9	9	0					Occupied	1	0		0	0	0	0	0	0	0	0	0	0	0
1576	4	16	Occupied	9	0						9	9	9	9	0					Occupied	1	0		0	0	0	0	0	0	0	0	0	0	0
1577	4	16	Occupied	9	0						9	9	9	9	0					Occupied	1	0		0	0	0	0	0	0	0	0	0	0	0
1578	4	16	Occupied	9	0						9	9	9	9	0					Occupied	1	0		0	0	0	0	0	0	0	0	0	0	0
1579	4	16	Closed	9	0						9	9	9	9	0					Occupied	1	0		0	0	0	0	0	0	0	0	0	0	0
1580	4	16	Occupied	9	0						9	9	9	9	0					Occupied	1	0		0	0	0	0	0	0	0	0	0	0	0
1581	4	16	Occupied	9	0						9	9	9	9	0					Occupied	1	0		0	0	0	0	0	0	0	0	0	0	0
1582	4	16	Occupied	9	0						9	9	9	9	0					Occupied	1	0		0	0	0	0	0	0	0	0	0	0	0
1583	4	16	Occupied	9	0						9	9	9	9	0					Closed	9	9							9	9	9	9	9
1584	4	16	Closed	9	9						9	9	9	9	0					Occupied	1	0		0	0	0	0	0	0	0	0	0	0	0
1585	4	16	Occupied	9	0						9	9	9	9	0					Occupied	1	0		0	0	0	0	0	0	0	0	0	0	0
1586	4	16	Occupied	9	0						9	9	9	9	0					Occupied	1	0		0	0	0	0	0	0	0	0	0	0	0
1587	4	16	Closed	9	9						9	9	9	9	0					Occupied	1	0		0	0	0	0	0	0	0	0	0	0	0
1588	4	16	Closed	9	0						9	9	9	9	0					Refused	1	9							9	9	9	9	9
1589	4	16	Occupied	9	0						9	9	9	9	0					Occupied	1	0		0	0	0	0	0	0	0	0	0	0	0
1590	4	16	Occupied	9	0						9	9	9	9	0					Occupied	1	0		0	0	0	0	0	0	0	0	0	0	0
1591	4	16	Occupied	9	0						9	9	9	9	0					Occupied	1	0		0	0	0	0	0	0	0	0	0	0	0
1592	4	16	Occupied	9	0						9	9	9	9	0					Occupied	1	0		0	0	0	0	0	0	0	0	0	0	0
1593	4	18	Refused	9	1						9	9	9	9	0					Occupied	1	0		0	0	0	0	0	0	0	0	0	0	0	1
1594	4	18	Occupied	9	0						9	9	9	9	1					Occupied	1	0		0	0	0	0	0	0	0	0	0	0	0
1595	4	18	Closed	9	9						9	9	9	9	0					Occupied	1	0		0	0	0	0	0	0	0	0	0	0	0
1596	4	18	Occupied	9	0						9	9	9	9	0					Occupied	1	0		0	0	0	0	0	0	0	0	0	0	0	1
1597	4	18	Closed	9	9						9	9	9	9	0					Vacant	99	99							99	99	99	99	99
1598	4	18	Occupied	9	0						9	9	9	9	0					Occupied	1	0		0	0	0	0	0	0	0	0	0	0	0	1
1599	4	18	Occupied	9	0						9	9	9	9	0					Occupied	1	0		0	0	0	0	0	0	0	0	0	0	0	1
1600	4	18	Occupied	9	0						9	9	9	9	0					Occupied	1	0		0	0	0	0	0	0	0	0	0	0	0	1
1601	4	18	Occupied	9	0						9	9	9	9	0					Refused	1	9							9	9	9	9	9		1
1602	4	18	Occupied	9	0						9	9	9	9	1					Occupied	1	0		0	0	0	0	0	0	0	0	0	0	0	1
1603	4	19	Occupied	9	0						9	9	9	9	0					Occupied	1	0		0	0	0	0	0	0	0	0	0	0	0
1604	4	1B	Occupied	9	0						9	9	9	9	0					Closed	9	9							9	9	9	9	9
1605	4	1B	Closed	9	0						9	9	9	9	0					Closed	9	9							9	9	9	9	9
1606	4	1B	Closed	9	0						9	9	9	9	0					Closed	9	9							9	9	9	9	9
1607	4	1B	Occupied	9	0						9	9	9	9	0					Closed	9	9							9	9	9	9	9
1608	4	1B	Closed	9	9						9	9	9	9	0					Closed	9	9							9	9	9	9	9
1609	4	1B	Closed	9	9						9	9	9	9	0					Closed	9	9							9	9	9	9	9
1610	4	1B	Closed	9	9						9	9	9	9	0					Closed	9	9							9	9	9	9	9
1611	4	1B	Occupied	9	0						9	9	9	9	0					Closed	9	9							9	9	9	9	9
1612	4	1B	Occupied	9	0						9	9	9	9	0					Closed	9	9							9	9	9	9	9
1613	4	1B	Occupied	9	0						9	9	9	9	0					Closed	9	9							9	9	9	9	9
1614	4	1B	Occupied	9	0						9	9	9	9	0					Closed	9	9							9	9	9	9	9
1615	4	1B	Occupied	9	0						9	9	9	9	0					Closed	9	9							9	9	9	9	9
1616	4	1B	Closed	9	9						9	9	9	9	0					Closed	9	9							9	9	9	9	9
1617	4	1B	Occupied	9	0						9	9	9	9	0					Closed	9	9							9	9	9	9	9
1618	4	1B	Closed	9	9						9	9	9	9	0					Closed	9	9							9	9	9	9	9
1619	4	1B	Closed	9	9						9	9	9	9	0					Closed	9	9							9	9	9	9	9
1620	4	2	Occupied	9	0						9	9	9	9	0					Closed	9	9							9	9	9	9	9
1621	4	2	Occupied	9	0						9	9	9	9	0					Occupied	9	0		0	0	0	0	0	0	0	0	0	0	0
1622	4	2	Closed	9	9						9	9	9	9	0					Occupied	9	0		0	0	0	0	0	0	0	0	0	0	0
1623	4	2	Closed	9	9						9	9	9	9	0					Closed	9	9							9	9	9	9	9
1624	4	2	Occupied	9	0						9	9	9	9	0					Closed	9	9							9	9	9	9	9
1625	4	20A	Occupied	9	0						9	9	9	9	0					Occupied	1	9							9	9	9	9	9
1626	4	20A	Closed	9	9						9	9	9	9	0					Occupied	1	9							9	9	9	9	9
1627	4	20A	Occupied	9	0						9	9	9	9	0					Occupied	1	0		0	0	0	0	0	0	0	0	0	0	0
1628	4	20A	Occupied	9	0						9	9	9	9	0					Closed	9	9							9	9	9	9	9
1629	4	20A	Closed	9	9						9	9	9	9	0					Occupied	1	0		0	0	0	0	0	0	0	0	0	0	0
1630	4	20A	Occupied	9	0						9	9	9	9	0					Occupied	1	0		0	0	0	0	0	0	0	0	0	0	0
1631	4	20A	Occupied	9	0						9	9	9	9	0					Closed	9	9							9	9	9	9	9
1632	4	20B	Occupied	9	0						9	9	9	9	0					Closed	9	9							9	9	9	9	9
1633	4	20B	Closed	9	0						9	9	9	9	0					Closed	9	9							9	9	9	9	9
1634	4	21	Occupied	9	0						9	9	9	9	0					Occupied	1	0		0	0	0	0	0	0	0	0	0	0	0
1635	4	21	Closed	9	1						9	9	9	9	0					Occupied	1	0		0	0	0	0	0	0	0	0	0	0	0
1636	4	21	Closed	9	0						9	9	9	9	0					Occupied	0	9							9	9	9	9	9
1637	4	21	Closed	9	9						9	9	9	9	0					Closed	9	9							9	9	9	9	9
1638	4	21	Closed	9	1						9	9	9	9	0					Closed	9	9							9	9	9	9	9
1639	4	22	Occupied	9	0						9	9	9	9	0					Occupied	1	0		0	0	0	0	0	0	0	0	0	0	0
1640	4	22	Occupied	9	0						9	9	9	9	0					Occupied	1	0		0	0	0	0	0	0	0	0	0	0	0
1641	4	23	Occupied	9	0						9	9	9	9	0					Occupied	0	0		0	0	0	0	0	0	0	0	0	0	0
1642	4	23	Occupied	9	0						9	9	9	9	0					Closed	9	9							9	9	9	9	9
1643	4	23	Closed	9	9						9	9	9	9	0					Closed	9	9							9	9	9	9	9
1644	4	23	Occupied	9	0						9	9	9	9	0					Occupied	1	9							9	9	9	9	9
1645	4	24	Occupied	9	0						9	9	9	9	0					Closed	9	9							9	9	9	9	9
1646	4	24	Occupied	9	0						9	9	9	9	0					Occupied	0	0		0	0	0	0	0	0	0	0	0	0	0
1647	4	24	Occupied	9	0						9	9	9	9	0					Closed	9	9							9	9	9	9	9
1648	4	24	Occupied	9	0						9	9	9	9	0					Occupied	0	0		0	0	0	0	0	0	0	0	0	0	0
1649	4	24	Closed	9	1						9	9	9	9	0					Occupied	0	0		0	0	0	0	0	0	0	0	0	0	0
1650	4	24	Refused	9	9						9	9	9	9	0					Occupied	0	0		0	0	0	0	0	0	0	0	0	0	0
1651	4	24	Occupied	9	0						9	9	9	9	0					Occupied	0	0		0	0	0	0	0	0	0	0	0	0	0
1652	4	24	Occupied	9	0						9	9	9	9	0					Occupied	0	0		0	0	0	0	0	0	0	0	0	0	0
1653	4	24	Occupied	9	0						9	9	9	9	0					Occupied	0	0		0	0	0	0	0	0	0	0	0	0	0
1654	4	24	Occupied	9	0						9	9	9	9	0					Occupied	0	0		0	0	0	0	0	0	0	0	0	0	0
1655	4	24	Occupied	9	0						9	9	9	9	0					Occupied	0	0		0	0	0	0	0	0	0	0	0	0	0
1656	4	25	Occupied	9	0						9	9	9	9	0					Occupied	0	0		0	0	0	0	0	0	0	0	0	0	0
1657	4	25	Occupied	9	0						9	9	9	9	0					Occupied	0	0		0	0	0	0	0	0	0	0	0	0	0
1658	4	25	Occupied	9	0						9	9	9	9	0					Occupied	1	0		0	0	0	0	0	0	0	0	0	0	0
1659	4	25	Refused	9	9						9	9	9	9	0					Occupied	1	0		0	0	0	0	0	0	0	0	0	0	0
1660	4	25	Occupied	9	0						9	9	9	9	0					Occupied	0	0		0	0	0	0	0	0	0	0	0	0	0
1661	4	25	Closed	9	9						9	9	9	9	0					Closed	9	9							9	9	9	9	9
1662	4	25	Occupied	9	0						9	9	9	9	0					Occupied	0	0		0	0	0	0	0	0	0	0	0	0	0
1663	4	25	Occupied	9	0						9	9	9	9	0					Closed	9	9							9	9	9	9	9
1664	4	25	Occupied	9	0						9	9	9	9	0					Occupied	0	0		0	0	0	0	0	0	0	0	0	0	0
1665	4	25	Occupied	9	0						9	9	9	9	0					Occupied	1	0		0	0	0	0	0	0	0	0	0	0	0
1666	4	25	Occupied	9	0						9	9	9	9	0					Refused	9	9							9	9	9	9	9
1667	4	25	Occupied	9	0						9	9	9	9	0					Closed	9	9							9	9	9	9	9
1668	4	25	Occupied	9	0						9	9	9	9	0					Occupied	1	0		0	0	0	0	0	0	0	0	0	0	0
1669	4	25	Occupied	9	0						9	9	9	9	0		0			Occupied	0	0		0	0	0	0	0	0	0	0	0	0	0
1670	4	25	Occupied	9	0						9	9	9	9	0					Occupied	1	0		0	0	0	0	0	0	0	0	0	0	0
1671	4	25	Occupied	9	0						9	9	9	9	0					Occupied	0	0		0	0	0	0	0	0	0	0	0	0	0
1672	4	25	Closed	9	9						9	9	9	9	0					Occupied	0	0		0	0	0	0	0	0	0	0	0	0	0
1673	4	25	Occupied	9	0						9	9	9	9	0					Occupied	1	0		0	0	0	0	0	0	0	0	0	0	0
1674	4	25	Refused	9	9						9	9	9	9	0					Occupied	1	0		0	0	0	0	0	0	0	0	0	0	0
1675	4	25	Occupied	9	0						9	9	9	9	0					Occupied	0	0		0	0	0	0	0	0	0	0	0	0	0
1676	4	25	Closed	9	9						9	9	9	9	0					Occupied	1	0		0	0	0	0	0	0	0	0	0	0	0
1677	4	27	Occupied	9	0						9	9	9	9	0					Closed	9	9							9	9	9	9	9
1678	4	27	Closed	9	9						9	9	9	9	0					Closed	9	9							9	9	9	9	9
1679	4	27	Closed	9	9						9	9	9	9	0					Closed	9	9							9	9	9	9	9
1680	4	27	Closed	9	0						9	9	9	9	0					Closed	9	9							9	9	9	9	9
1681	4	27	Occupied	9	0						9	9	9	9	0					Occupied	0	9							9	9	9	9	9
1682	4	27	Closed	9	9						9	9	9	9	0					Occupied	9	0		0	0	0	0	0	0	0	0	0	0	0
1683	4	27	Occupied	9	0						9	9	9	9	0					Closed	9	9							9	9	9	9	9
1684	4	27	Occupied	9	0						9	9	9	9	0					Refused	9	9							9	9	9	9	9
1685	4	27	Occupied	9	0						9	9	9	9	0					Closed	9	9							9	9	9	9	9
1686	4	27	Occupied	9	0						9	9	9	9	0					Closed	9	9							9	9	9	9	9
1687	4	28	Closed	9	1						9	9	9	9	0					Closed	9	9							9	9	9	9	9
1688	4	28	Closed	9	9						9	9	9	9	0					Closed	9	9							9	9	9	9	9
1689	4	29	Occupied	9	0						9	9	9	9	0					Occupied	9	0		0	0	0	0	0	0	0	0	0	0	0
1690	4	29	Occupied	9	0						9	9	9	9	0					Occupied	0	0		0	0	0	0	0	0	0	0	0	0	0
1691	4	29	Occupied	9	0						9	9	9	9	0					Occupied	0	0		0	0	0	0	0	0	0	0	0	0	0
1692	4	29	Closed	9	9						9	9	9	9	0					Occupied	0	0		0	0	0	0	0	0	0	0	0	0	0
1693	4	29	Occupied	9	0						9	9	9	9	0					Occupied	0	0		0	0	0	0	0	0	0	0	0	0	0
1694	4	29	Occupied	9	0						9	9	9	9	0					Occupied	9	0		0	0	0	0	0	0	0	0	0	0	0
1695	4	29	Occupied	9	0						9	9	9	9	0					Occupied	0	0		0	0	0	0	0	0	0	0	0	0	0
1696	4	29	Closed	9	1						9	9	9	9	0		1		HC	Occupied	1	1	HC	0	9	0	0	1	9	0	0	0	0	0	1
1697	4	29	Refused	9	9						9	9	9	9	0					Occupied	1	1	BF	0	9	0	0	1	9	0	0	0	0	0	1
1698	4	29	Occupied	9	0						9	9	9	9	0					Occupied	9	0		0	0	0	0	0	0	0	0	0	0	0
1699	4	29	Closed	9	9						9	9	9	9	0					Occupied	0	0		0	0	0	0	0	0	0	0	0	0	0
1700	4	29	Occupied	9	0						9	9	9	9	0					Occupied	9	0		0	0	0	0	0	0	0	0	0	0	0
1701	4	29	Refused	9	9						9	9	9	9	0					Occupied	9	0		0	0	0	0	0	0	0	0	0	0	0
1702	4	29	Occupied	9	0						9	9	9	9	0					Occupied	0	0		0	0	0	0	0	0	0	0	0	0	0
1703	4	29	Occupied	9	0						9	9	9	9	0					Occupied	9	0		0	0	0	0	0	0	0	0	0	0	0
1704	4	30	Occupied	9	0						9	9	9	9	0					Occupied	9	0		0	0	0	0	0	0	0	0	0	0	0
1705	4	30	Occupied	9	0						9	9	9	9	0					Occupied	9	0		0	0	0	0	0	0	0	0	0	0	0
1706	4	30	Occupied	9	0						9	9	9	9	0					Occupied	0	0		0	0	0	0	0	0	0	0	0	0	0
1707	4	30	Occupied	9	0						9	9	9	9	0					Occupied	0	9							9	9	9	9	9
1708	4	30	Occupied	9	0						9	9	9	9	0					Closed	9	9							9	9	9	9	9
1709	4	30	Closed	9	9						9	9	9	9	0					Occupied	0	9							9	9	9	9	9
1710	4	30	Occupied	9	0						9	9	9	9	0					Occupied	0	0		0	0	0	0	0	0	0	0	0	0	0
1711	4	30	Closed	9	9						9	9	9	9	0					Occupied	0	0		0	0	0	0	0	0	0	0	0	0	0
1712	4	30	Closed	9	9						9	9	9	9	0					Occupied	9	0		0	0	0	0	0	0	0	0	0	0	0
1713	4	30	Occupied	9	0						9	9	9	9	0					Occupied	0	0		0	0	0	0	0	0	0	0	0	0	0
1714	4	30	Occupied	9	0						9	9	9	9	0					Occupied	0	0		0	0	0	0	0	0	0	0	0	0	0
1715	4	30	Occupied	9	0						9	9	9	9	0					Occupied	9	0		0	0	0	0	0	0	0	0	0	0	0
1716	4	30	Occupied	9	0						9	9	9	9	0					Occupied	0	0		0	0	0	0	0	0	0	0	0	0	0
1717	4	30	Occupied	9	0						9	9	9	9	0					Occupied	9	0		0	0	0	0	0	0	0	0	0	0	0
1718	4	31	Occupied	9	0						9	9	9	9	0					Occupied	0	0		0	0	0	0	0	0	0	0	0	0	0
1719	4	31	Occupied	9	0						9	9	9	9	1					Occupied	1	0		0	0	0	0	0	0	0	0	0	0	0
1720	4	31	Occupied	9	0						9	9	9	9	0					Occupied	0	0		0	0	0	0	0	0	0	0	0	0	0
1721	4	31	Occupied	9	0						9	9	9	9	0					Occupied	0	0		0	0	0	0	0	0	0	0	0	0	0
1722	4	31	Occupied	9	0						9	9	9	9	0					Closed	9	9							9	9	9	9	9
1723	4	31	Occupied	9	0						9	9	9	9	0					Occupied	0	0		0	0	0	0	0	0	0	0	0	0	0
1724	4	31	Occupied	9	0						9	9	9	9	0					Occupied	0	0		0	0	0	0	0	0	0	0	0	0	0
1725	4	31	Occupied	9	0						9	9	9	9	0					Occupied	0	0		0	0	0	0	0	0	0	0	0	0	0
1726	4	31	Occupied	9	0						9	9	9	9	0					Occupied	0	0		0	0	0	0	0	0	0	0	0	0	0
1727	4	31	Occupied	9	0						9	9	9	9	0					Occupied	0	0		0	0	0	0	0	0	0	0	0	0	0
1728	4	31	Occupied	9	0						9	9	9	9	0					Occupied	0	0		0	0	0	0	0	0	0	0	0	0	0
1729	4	31	Occupied	9	0						9	9	9	9	0					Occupied	0	0		0	0	0	0	0	0	0	0	0	0	0
1730	4	31	Closed	9	9						9	9	9	9	1					Occupied	0	0		0	0	0	0	0	0	0	0	0	0	0
1731	4	32	Occupied	9	0						9	9	9	9	0					Occupied	1	0		0	0	0	0	0	0	0	0	0	0	0
1732	4	32	Occupied	9	0						9	9	9	9	0					Closed	9	9							9	9	9	9	9
1733	4	32	Occupied	9	0						9	9	9	9	0					Occupied	1	9							9	9	9	9	9
1734	4	32	Closed	9	9						9	9	9	9	0					Closed	9	9							9	9	9	9	9
1735	4	32	Occupied	9	0						9	9	9	9	0		0			Occupied	1	0		0	0	0	0	0	0	0	0	0	0	0
1736	4	32	Occupied	9	0						9	9	9	9	0					Occupied	1	9							9	9	9	9	9
1737	4	32	Closed	9	9						9	9	9	9	0					Occupied	0	9							9	9	9	9	9
1738	4	32	Closed	9	1						9	9	9	9	0					Closed	9	9							9	9	9	9	9
1739	4	32	Closed	9	9						9	9	9	9	0					Occupied	1	0		0	0	0	0	0	0	0	0	0	0	0
1740	4	32	Occupied	9	0						9	9	9	9	0					Occupied	1	0		0	0	0	0	0	0	0	0	0	0	0
1741	4	32	Occupied	9	0						9	9	9	9	0					Occupied	1	0		0	0	0	0	0	0	0	0	0	0	0
1742	4	32	Occupied	9	0						9	9	9	9	0					Vacant	99	99							99	99	99	99	99
1743	4	32	Occupied	9	0						9	9	9	9	0					Closed	9	9							9	9	9	9	9
1744	4	32	Closed	9	9						9	9	9	9	0					Occupied	1	0		0	0	0	0	0	0	0	0	0	0	0
1745	4	32	Occupied	9	0						9	9	9	9	0					Occupied	1	0		0	0	0	0	0	0	0	0	0	0	0
1746	4	32	Occupied	9	0						9	9	9	9	0					Occupied	1	0		0	0	0	0	0	0	0	0	0	0	0
1747	4	32	Occupied	9	0						9	9	9	9	0					Closed	9	9							9	9	9	9	9
1748	4	32	Occupied	9	0						9	9	9	9	0					Closed	9	9							9	9	9	9	9
1749	4	33	Closed	9	1						9	9	9	9	0					Closed	9	9							9	9	9	9	9
1750	4	33	Closed	9	9						9	9	9	9	0					Closed	9	9							9	9	9	9	9
1751	4	33	Closed	9	9						9	9	9	9	0					Closed	9	9							9	9	9	9	9
1752	4	33	Closed	9	1						9	9	9	9	0					Closed	9	9							9	9	9	9	9
1753	4	34	Occupied	9	0						9	9	9	9	0					Occupied	1	0		0	0	0	0	0	0	0	0	0	0	0
1754	4	34	Closed	9	1						9	9	9	9	0					Occupied	1	9							9	9	9	9	9
1755	4	34	Closed	9	9						9	9	9	9	0					Does not exist	99	99							99	99	99	99	99
1756	4	34	Closed	9	9						9	9	9	9	0					Occupied	1	0		0	0	0	0	0	0	0	0	0	0	0
1757	4	34	Occupied	9	0						9	9	9	9	0					Occupied	1	0		0	0	0	0	0	0	0	0	0	0	0
1758	4	35	Occupied	9	0						9	9	9	9	0					Occupied	0	0		0	0	0	0	0	0	0	0	0	0	0
1759	4	35	Occupied	9	0						9	9	9	9	0					Occupied	0	0		0	0	0	0	0	0	0	0	0	0	0
1760	4	35	Occupied	9	0						9	9	9	9	1					Occupied	0	0		0	0	0	0	0	0	0	0	0	0	0
1761	4	35	Occupied	9	0						9	9	9	9	1					Occupied	0	0		0	0	0	0	0	0	0	0	0	0	0
1762	4	35	Occupied	9	0						9	9	9	9	0		0			Occupied	0	0		0	0	0	0	0	0	0	0	0	0	0	1
1763	4	35	Occupied	9	0						9	9	9	9	0					Occupied	0	0		0	0	0	0	0	0	0	0	0	0	0
1764	4	35	Closed	9	9						9	9	9	9	0					Occupied	0	0		0	0	0	0	0	0	0	0	0	0	0
1765	4	35	Closed	9	9						9	9	9	9	0					Occupied	0	0		0	0	0	0	0	0	0	0	0	0	0
1766	4	36	Closed	9	9						9	9	9	9	0					Vacant	99	99							99	99	99	99	99
1767	4	36	Occupied	9	0						9	9	9	9	0					Occupied	9	0		0	0	0	0	0	0	0	0	0	0	0
1768	4	36	Refused	9	1						9	9	9	9	0					Occupied	1	0		0	0	0	0	0	0	0	0	0	0	0
1769	4	36	Occupied	9	0						9	9	9	9	0					Occupied	0	0		0	0	0	0	0	0	0	0	0	0	0
1770	4	36	Occupied	9	0						9	9	9	9	0					Occupied	0	0		0	0	0	0	0	0	0	0	0	0	0
1771	4	36	Occupied	9	0						9	9	9	9	0					Occupied	0	0		0	0	0	0	0	0	0	0	0	0	0
1772	4	36	Occupied	9	0						9	9	9	9	0					Occupied	9	0		0	0	0	0	0	0	0	0	0	0	0
1773	4	37	Occupied	9	0						9	9	9	9	0					Occupied	1	0		0	0	0	0	0	0	0	0	0	0	0
1774	4	37	Occupied	9	0						9	9	9	9	0					Refused	9	9							9	9	9	9	9
1775	4	37	Closed	9	9						9	9	9	9	0					Occupied	1	0		0	0	0	0	0	0	0	0	0	0	0
1776	4	37	Occupied	9	0						9	9	9	9	0					Closed	9	9							9	9	9	9	9
1777	4	37	Occupied	9	0						9	9	9	9	0					Occupied	1	0		0	0	0	0	0	0	0	0	0	0	0
1778	4	37	Occupied	9	0						9	9	9	9	0					Occupied	1	0		0	0	0	0	0	0	0	0	0	0	0
1779	4	37	Closed	9	9						9	9	9	9	0					Occupied	1	0		0	0	0	0	0	0	0	0	0	0	0
1780	4	37	Occupied	9	0						9	9	9	9	0					Closed	9	9							9	9	9	9	9
1781	4	37	Occupied	9	0						9	9	9	9	0					Occupied	1	0		0	0	0	0	0	0	0	0	0	0	0
1782	4	37	Occupied	9	0						9	9	9	9	0					Vacant	99	99							99	99	99	99	99
1783	4	37	Occupied	9	0						9	9	9	9	0					Occupied	1	0		0	0	0	0	0	0	0	0	0	0	0
1784	4	37	Occupied	9	0						9	9	9	9	0					Occupied	1	0		0	0	0	0	0	0	0	0	0	0	0
1785	4	37	Occupied	9	0						9	9	9	9	0					Occupied	1	0		0	0	0	0	0	0	0	0	0	0	0
1786	4	37	Occupied	9	0						9	9	9	9	0					Occupied	1	0		0	0	0	0	0	0	0	0	0	0	0
1787	4	37	Occupied	9	0						9	9	9	9	0					Occupied	9	0		0	0	0	0	0	0	0	0	0	0	0
1788	4	37	Closed	9	9						9	9	9	9	0					Occupied	1	0		0	0	0	0	0	0	0	0	0	0	0
1789	4	37	Occupied	9	0						9	9	9	9	0					Occupied	1	0		0	0	0	0	0	0	0	0	0	0	0
1790	4	38	Occupied	9	0						9	9	9	9	0					Occupied	1	0		0	0	0	0	0	0	0	0	0	0	0
1791	4	38	Occupied	9	0						9	9	9	9	0					Occupied	1	0		0	0	0	0	0	0	0	0	0	0	0	1
1792	4	38	Closed	9	9						9	9	9	9	0					Occupied	0	0		0	0	0	0	0	0	0	0	0	0	0	1
1793	4	38	Occupied	9	0						9	9	9	9	0					Occupied	0	0		0	0	0	0	0	0	0	0	0	0	0	1
1794	4	38	Occupied	9	0						9	9	9	9	0					Occupied	0	0		0	0	0	0	0	0	0	0	0	0	0	1
1795	4	38	Occupied	9	0						9	9	9	9	0					Occupied	0	9							9	9	9	9	9		1
1796	4	38	Occupied	9	0						9	9	9	9	0					Occupied	0	0		0	0	0	0	0	0	0	0	0	0	0
1797	4	38	Occupied	9	0						9	9	9	9	0					Occupied	0	0		0	0	0	0	0	0	0	0	0	0	0	1
1798	4	38	Occupied	9	0						9	9	9	9	0					Occupied	0	0		0	0	0	0	0	0	0	0	0	0	0	1
1799	4	38	Occupied	9	0						9	9	9	9	0					Occupied	0	9							9	9	9	9	9		1
1800	4	39	Occupied	9	0						9	9	9	9	0					Occupied	1	1	BF	0	9	0	0	1	9	0	0	0	0	0	1
1801	4	39	Occupied	9	0						9	9	9	9	0					Occupied	1	0		0	0	0	0	0	0	0	0	0	0	0	1
1802	4	39	Occupied	9	0						9	9	9	9	0					Occupied	1	0		0	0	0	0	0	0	0	0	0	0	0	1
1803	4	39	Occupied	9	0						9	9	9	9	0					Occupied	1	0		0	0	0	0	0	0	0	0	0	0	0	1
1804	4	39	Closed	9	9						9	9	9	9	0					Closed	9	9							9	9	9	9	9		1
1805	4	39	Occupied	9	0						9	9	9	9	0					Occupied	1	1	HC	0	1	0	0	0	0	0	0	0	0	0	1
1806	4	39	Closed	9	9						9	9	9	9	0					Occupied	1	0		0	0	0	0	0	0	0	0	0	0	0	1
1807	4	4	Occupied	9	0						9	9	9	9	0					Occupied	1	1	TMS	1	0	0	0	0	1	1	0	1	1	13.3333	1
1808	4	4	Occupied	9	0						9	9	9	9	0					Occupied	1	0		0	0	0	0	0	0	0	0	0	0	0	1
1809	4	4	Occupied	9	0						9	9	9	9	0					Occupied	1	0		0	0	0	0	0	0	0	0	0	0	0	1
1810	4	4	Occupied	9	0						9	9	9	9	0					Closed	9	9							9	9	9	9	9		1
1811	4	4	Occupied	9	0						9	9	9	9	0					Occupied	1	0		0	0	0	0	0	0	0	0	0	0	0	1
1812	4	4	Occupied	9	0						9	9	9	9	0					Occupied	1	0		0	0	0	0	0	0	0	0	0	0	0	1
1813	4	4	Occupied	9	0						9	9	9	9	0					Occupied	1	0		0	0	0	0	0	0	0	0	0	0	0	1
1814	4	4	Closed	9	0						9	9	9	9	1					Occupied	1	0		0	0	0	0	0	0	0	0	0	0	0
1815	4	4	Occupied	9	0						9	9	9	9	0					Closed	9	9							9	9	9	9	9		1
1816	4	4	Occupied	9	0						9	9	9	9	0					Occupied	1	0		0	0	0	0	0	0	0	0	0	0	0	1
1817	4	4	Occupied	9	0						9	9	9	9	0					Occupied	1	0		0	0	0	0	0	0	0	0	0	0	0	1
1818	4	4	Closed	9	9						9	9	9	9	0					Closed	9	9							9	9	9	9	9		1
1819	4	40	Occupied	9	0						9	9	9	9	0					Occupied	1	0		0	0	0	0	0	0	0	0	0	0	0	1
1820	4	40	Closed	9	9						9	9	9	9	0					Closed	9	9							9	9	9	9	9		1
1821	4	40	Occupied	9	0						9	9	9	9	0					Occupied	1	0		0	0	0	0	0	0	0	0	0	0	0	1
1822	4	40	Occupied	9	0						9	9	9	9	0					Occupied	0	9							9	9	9	9	9		1
1823	4	40	Closed	9	9						9	9	9	9	0					Closed	9	9							9	9	9	9	9
1824	4	40	Occupied	9	0						9	9	9	9	0					Occupied	0	0		0	0	0	0	0	0	0	0	0	0	0	1
1825	4	40	Occupied	9	0						9	9	9	9	0					Occupied	1	0		0	0	0	0	0	0	0	0	0	0	0	1
1826	4	40	Occupied	9	0						9	9	9	9	0					Occupied	0	0		0	0	0	0	0	0	0	0	0	0	0	1
1827	4	40	Occupied	9	0						9	9	9	9	0		0			Occupied	0	9							9	9	9	9	9		1
1828	4	40	Occupied	9	0						9	9	9	9	0		0			Occupied	1	9							9	9	9	9	9		1
1829	4	41	Occupied	9	0						9	9	9	9	0					Occupied	0	0		0	0	0	0	0	0	0	0	0	0	0
1830	4	41	Occupied	9	0						9	9	9	9	0					Occupied	0	0		0	0	0	0	0	0	0	0	0	0	0
1831	4	41	Closed	9	1						9	9	9	9	0					Closed	9	9							9	9	9	9	9
1832	4	41	Occupied	9	0						9	9	9	9	0					Occupied	0	0		0	0	0	0	0	0	0	0	0	0	0
1833	4	42	Occupied	9	0						9	9	9	9	0					Occupied	0	0		0	0	0	0	0	0	0	0	0	0	0
1834	4	42	Closed	9	0						9	9	9	9	0					Closed	9	9							9	9	9	9	9
1835	4	42	Closed	9	9						9	9	9	9	0					Occupied	9	0		0	0	0	0	0	0	0	0	0	0	0
1836	4	42	Occupied	9	0						9	9	9	9	0					Occupied	0	0		0	0	0	0	0	0	0	0	0	0	0
1837	4	42	Closed	9	9						9	9	9	9	0					Closed	9	9							9	9	9	9	9
1838	4	42	Occupied	9	0						9	9	9	9	0					Occupied	1	0		0	0	0	0	0	0	0	0	0	0	0
1839	4	42	Closed	9	9						9	9	9	9	0					Occupied	9	0		0	0	0	0	0	0	0	0	0	0	0
1840	4	42	Closed	9	9						9	9	9	9	0					Closed	9	9							9	9	9	9	9
1841	4	42	Occupied	9	0						9	9	9	9	0					Occupied	0	0		0	0	0	0	0	0	0	0	0	0	0
1842	4	42	Occupied	9	0						9	9	9	9	0					Occupied	9	0		0	0	0	0	0	0	0	0	0	0	0
1843	4	42	Occupied	9	0						9	9	9	9	0					Occupied	0	0		0	0	0	0	0	0	0	0	0	0	0
1844	4	42	Closed	9	9						9	9	9	9	0					Occupied	0	9							9	9	9	9	9
1845	4	42	Closed	9	1						9	9	9	9	0					Vacant	99	99							99	99	99	99	99
1846	4	42	Occupied	9	0						9	9	9	9	0					Occupied	9	0		0	0	0	0	0	0	0	0	0	0	0
1847	4	43	Closed	9	0						9	9	9	9	0					Occupied	9	0		0	0	0	0	0	0	0	0	0	0	0
1848	4	43	Closed	9	0						9	9	9	9	0					Occupied	0	0		0	0	0	0	0	0	0	0	0	0	0
1849	4	43	Occupied	9	0						9	9	9	9	0					Occupied	0	0		0	0	0	0	0	0	0	0	0	0	0	1
1850	4	43	Occupied	9	0						9	9	9	9	0					Closed	9	9							9	9	9	9	9		1
1851	4	43	Occupied	9	0						9	9	9	9	0					Occupied	0	0		0	0	0	0	0	0	0	0	0	0	0
1852	4	43	Occupied	9	0						9	9	9	9	0					Occupied	0	0		0	0	0	0	0	0	0	0	0	0	0
1853	4	43	Occupied	9	0						9	9	9	9	0					Occupied	0	0		0	0	0	0	0	0	0	0	0	0	0	1
1854	4	43	Occupied	9	0						9	9	9	9	0					Occupied	0	0		0	0	0	0	0	0	0	0	0	0	0	1
1855	4	43	Occupied	9	0						9	9	9	9	1					Occupied	0	0		0	0	0	0	0	0	0	0	0	0	0
1856	4	43	Occupied	9	0						9	9	9	9	0					Closed	9	9							9	9	9	9	9		1
1857	4	43	Occupied	9	0						9	9	9	9	0					Occupied	0	0		0	0	0	0	0	0	0	0	0	0	0	1
1858	4	44	Closed	9	0						9	9	9	9	0					Occupied	0	9							9	9	9	9	9
1859	4	44	Occupied	9	0						9	9	9	9	0					Occupied	1	9							9	9	9	9	9
1860	4	44	Occupied	9	0						9	9	9	9	0					Occupied	1	0		0	0	0	0	0	0	0	0	0	0	0
1861	4	44	Occupied	9	0						9	9	9	9	0					Occupied	1	9							9	9	9	9	9
1862	4	44	Occupied	9	0						9	9	9	9	0					Closed	9	9							9	9	9	9	9
1863	4	45	Closed	9	9						9	9	9	9	0					Closed	9	9							9	9	9	9	9
1864	4	45	Occupied	9	0						9	9	9	9	0					Occupied	1	0		0	0	0	0	0	0	0	0	0	0	0
1865	4	45	Occupied	9	0						9	9	9	9	0					Occupied	1	9							9	9	9	9	9
1866	4	46	Occupied	9	0						9	9	9	9	0					Occupied	1	9							9	9	9	9	9
1867	4	46	Occupied	9	0						9	9	9	9	0					Occupied	1	0		0	0	0	0	0	0	0	0	0	0	0
1868	4	46	Occupied	9	0						9	9	9	9	0					Closed	9	9							9	9	9	9	9
1869	4	46	Closed	9	9						9	9	9	9	0					Occupied	1	9							9	9	9	9	9
1870	4	46	Closed	9	9						9	9	9	9	0					Closed	9	9							9	9	9	9	9
1871	4	46	Occupied	9	0						9	9	9	9	0					Occupied	1	0		0	0	0	0	0	0	0	0	0	0	0
1872	4	46	Occupied	9	0						9	9	9	9	0					Occupied	1	9							9	9	9	9	9
1873	4	46	Closed	9	9						9	9	9	9	0					Occupied	1	9							9	9	9	9	9
1874	4	46	Occupied	9	0						9	9	9	9	0					Closed	9	9							9	9	9	9	9
1875	4	46	Occupied	9	0						9	9	9	9	0					Occupied	1	9							9	9	9	9	9
1876	4	46	Closed	9	9						9	9	9	9	0					Occupied	1	9							9	9	9	9	9
1877	4	46	Closed	9	9						9	9	9	9	0					Occupied	1	9							9	9	9	9	9
1878	4	46	Closed	9	9						9	9	9	9	0					Occupied	0	9							9	9	9	9	9
1879	4	46	Closed	9	1						9	9	9	9	0					Closed	9	9							9	9	9	9	9
1880	4	46	Occupied	9	0						9	9	9	9	0					Occupied	1	0		0	0	0	0	0	0	0	0	0	0	0
1881	4	46	Occupied	9	0						9	9	9	9	0					Occupied	0	9							9	9	9	9	9
1882	4	46	Closed	9	9						9	9	9	9	0					Occupied	1	9							9	9	9	9	9
1883	4	46	Occupied	9	0						9	9	9	9	0					Closed	9	9							9	9	9	9	9
1884	4	46	Occupied	9	0						9	9	9	9	0					Closed	9	9							9	9	9	9	9
1885	4	46	Occupied	9	0						9	9	9	9	0					Occupied	1	9							9	9	9	9	9
1886	4	46	Closed	9	9						9	9	9	9	0					Occupied	1	0		0	0	0	0	0	0	0	0	0	0	0
1887	4	46	Occupied	9	0						9	9	9	9	0					Occupied	1	9							9	9	9	9	9
1888	4	46	Occupied	9	0						9	9	9	9	0					Occupied	0	9							9	9	9	9	9
1889	4	47	Occupied	9	0						9	9	9	9	0					Occupied	0	0		0	0	0	0	0	0	0	0	0	0	0
1890	4	47	Occupied	9	0						9	9	9	9	0					Vacant	99	99							99	99	99	99	99
1891	4	47	Closed	9	9						9	9	9	9	0					Closed	9	9							9	9	9	9	9
1892	4	47	Occupied	9	0						9	9	9	9	0					Occupied	0	0		0	0	0	0	0	0	0	0	0	0	0
1893	4	47	Occupied	9	0						9	9	9	9	0					Occupied	0	0		0	0	0	0	0	0	0	0	0	0	0
1894	4	47	Occupied	9	0						9	9	9	9	0					Occupied	0	0		0	0	0	0	0	0	0	0	0	0	0
1895	4	47	Closed	9	9						9	9	9	9	0					Occupied	0	0		0	0	0	0	0	0	0	0	0	0	0
1896	4	47	Closed	9	9						9	9	9	9	0					Occupied	1	0		0	0	0	0	0	0	0	0	0	0	0
1897	4	47	Closed	9	9						9	9	9	9	0					Occupied	0	0		0	0	0	0	0	0	0	0	0	0	0
1898	4	47	Occupied	9	0						9	9	9	9	0					Occupied	1	0		0	0	0	0	0	0	0	0	0	0	0
1899	4	47	Occupied	9	0						9	9	9	9	0					Occupied	0	0		0	0	0	0	0	0	0	0	0	0	0
1900	4	47	Occupied	9	0						9	9	9	9	0					Occupied	0	0		0	0	0	0	0	0	0	0	0	0	0
1901	4	47	Occupied	9	0						9	9	9	9	0					Occupied	0	0		0	0	0	0	0	0	0	0	0	0	0
1902	4	47	Closed	9	1						9	9	9	9	0					Vacant	99	99							99	99	99	99	99
1903	4	47	Occupied	9	0						9	9	9	9	0					Occupied	0	0		0	0	0	0	0	0	0	0	0	0	0
1904	4	48	Occupied	9	0						9	9	9	9	0					Occupied	0	0		0	0	0	0	0	0	0	0	0	0	0
1905	4	48	Occupied	9	0						9	9	9	9	0		1		HC	Occupied	1	1	HC	0	0	0	0	1	1	0	0	0	0	0	1
1906	4	48	Closed	9	9						9	9	9	9	0		0			Occupied	0	0		0	0	0	0	0	0	0	0	0	0	0	1
1907	4	48	Closed	9	1						9	9	9	9	0					Vacant	99	99							99	99	99	99	99
1908	4	48	Occupied	9	0						9	9	9	9	0					Occupied	0	0		0	0	0	0	0	0	0	0	0	0	0
1909	4	48	Occupied	9	0						9	9	9	9	0					Occupied	0	0		0	0	0	0	0	0	0	0	0	0	0
1910	4	48	Occupied	9	0						9	9	9	9	0					Occupied	0	0		0	0	0	0	0	0	0	0	0	0	0
1911	4	48	Occupied	9	0						9	9	9	9	0					Occupied	0	0		0	0	0	0	0	0	0	0	0	0	0
1912	4	48	Occupied	9	0						9	9	9	9	0					Occupied	0	0		0	0	0	0	0	0	0	0	0	0	0
1913	4	48	Occupied	9	0						9	9	9	9	0					Occupied	0	0		0	0	0	0	0	0	0	0	0	0	0
1914	4	48	Occupied	9	0						9	9	9	9	0					Occupied	0	0		0	0	0	0	0	0	0	0	0	0	0
1915	4	48	Closed	9	9						9	9	9	9	0					Occupied	0	0		0	0	0	0	0	0	0	0	0	0	0
1916	4	48	Closed	9	1						9	9	9	9	0					Occupied	0	0		0	0	0	0	0	0	0	0	0	0	0
1917	4	48	Occupied	9	0						9	9	9	9	0					Occupied	0	0		0	0	0	0	0	0	0	0	0	0	0
1918	4	48	Occupied	9	0						9	9	9	9	0					Occupied	0	0		0	0	0	0	0	0	0	0	0	0	0
1919	4	48	Closed	9	1						9	9	9	9	0					Closed	9	9							9	9	9	9	9
1920	4	48	Occupied	9	0						9	9	9	9	0		0			Occupied	0	0		0	0	0	0	0	0	0	0	0	0	0	1
1921	4	5	Occupied	9	0						9	9	9	9	0					Occupied	1	0		0	0	0	0	0	0	0	0	0	0	0
1922	4	5	Occupied	9	0						9	9	9	9	0					Occupied	1	0		0	0	0	0	0	0	0	0	0	0	0
1923	4	5	Occupied	9	0						9	9	9	9	0					Refused	9	9							9	9	9	9	9
1924	4	5	Occupied	9	0						9	9	9	9	1		0			Refused	9	9							9	9	9	9	9
1925	4	5	Occupied	9	0						9	9	9	9	1					Closed	9	9							9	9	9	9	9
1926	4	5	Occupied	9	0						9	9	9	9	0					Occupied	1	0		0	0	0	0	0	0	0	0	0	0	0
1927	4	5	Occupied	9	0						9	9	9	9	0					Closed	9	9							9	9	9	9	9
1928	4	5	Occupied	9	0						9	9	9	9	0					Occupied	1	0		0	0	0	0	0	0	0	0	0	0	0
1929	4	5	Occupied	9	0						9	9	9	9	0					Occupied	1	0		0	0	0	0	0	0	0	0	0	0	0
1930	4	5	Occupied	9	0						9	9	9	9	0					Occupied	1	0		0	0	0	0	0	0	0	0	0	0	0
1931	4	5	Occupied	9	0						9	9	9	9	0					Occupied	1	0		0	0	0	0	0	0	0	0	0	0	0
1932	4	5	Occupied	9	0						9	9	9	9	0					Occupied	1	0		0	0	0	0	0	0	0	0	0	0	0
1933	4	5	Occupied	9	0						9	9	9	9	0					Refused	9	9							9	9	9	9	9
1934	4	5	Occupied	9	0						9	9	9	9	0					Occupied	1	0		0	0	0	0	0	0	0	0	0	0	0
1935	4	5	Occupied	9	0						9	9	9	9	0					Occupied	1	0		0	0	0	0	0	0	0	0	0	0	0
1936	4	5	Occupied	9	0						9	9	9	9	0					Closed	9	9							9	9	9	9	9
1937	4	5	Occupied	9	0						9	9	9	9	0					Occupied	1	0		0	0	0	0	0	0	0	0	0	0	0
1938	4	51	Occupied	9	0						9	9	9	9	0					Occupied	0	0		0	0	0	0	0	0	0	0	0	0	0	1
1939	4	51	Occupied	9	0						9	9	9	9	0					Vacant	99	99							99	99	99	99	99		1
1940	4	51	Closed	9	9						9	9	9	9	0					Vacant	99	99							99	99	99	99	99		1
1941	4	51	Closed	9	9						9	9	9	9	0					Closed	9	9							9	9	9	9	9
1942	4	51	Occupied	9	0						9	9	9	9	0					Occupied	0	0		0	0	0	0	0	0	0	0	0	0	0	1
1943	4	51	Occupied	9	0						9	9	9	9	0					Occupied	9	0		0	0	0	0	0	0	0	0	0	0	0	1
1944	4	51	Occupied	9	0						9	9	9	9	0					Occupied	0	0		0	0	0	0	0	0	0	0	0	0	0
1945	4	51	Refused	9	1						9	9	9	9	0					Occupied	0	0		0	0	0	0	0	0	0	0	0	0	0	1
1946	4	51	Closed	9	9						9	9	9	9	0					Vacant	99	99							99	99	99	99	99
1947	4	51	Refused	9	1						9	9	9	9	0					Occupied	0	0		0	0	0	0	0	0	0	0	0	0	0	1
1948	4	51	Closed	9	9						9	9	9	9	0					Closed	9	9							9	9	9	9	9
1949	4	51	Occupied	9	0						9	9	9	9	0					Closed	9	9							9	9	9	9	9
1950	4	52	Closed	9	9						9	9	9	9	0					Closed	9	9							9	9	9	9	9
1951	4	53	Closed	9	9						9	9	9	9	0					Closed	9	9							9	9	9	9	9
1952	4	53	Occupied	9	0						9	9	9	9	0					Closed	9	9							9	9	9	9	9
1953	4	53	Closed	9	9						9	9	9	9	0					Closed	9	9							9	9	9	9	9
1954	4	53	Occupied	9	0						9	9	9	9	0					Closed	9	9							9	9	9	9	9
1955	4	55	Closed	9	9						9	9	9	9	0					Closed	9	9							9	9	9	9	9
1956	4	55	Closed	9	9						9	9	9	9	0					Occupied	0	0		0	0	0	0	0	0	0	0	0	0	0
1957	4	55	Occupied	9	0						9	9	9	9	0					Closed	9	9							9	9	9	9	9
1958	4	55	Closed	9	9						9	9	9	9	0					Occupied	1	0		0	0	0	0	0	0	0	0	0	0	0
1959	4	55	Occupied	9	0						9	9	9	9	0					Occupied	1	0		0	0	0	0	0	0	0	0	0	0	0
1960	4	55	Occupied	9	0						9	9	9	9	0					Closed	9	9							9	9	9	9	9
1961	4	56	Closed	9	9						9	9	9	9	0					Closed	9	9							9	9	9	9	9
1962	4	56	Occupied	9	0						9	9	9	9	0					Occupied	0	0		0	0	0	0	0	0	0	0	0	0	0
1963	4	56	Closed	9	1						9	9	9	9	0					Closed	9	9							9	9	9	9	9
1964	4	56	Refused	9	1						9	9	9	9	0					Closed	9	9							9	9	9	9	9
1965	4	57	Occupied	9	0						9	9	9	9	0					Occupied	0	0		0	0	0	0	0	0	0	0	0	0	0
1966	4	57	Occupied	9	0						9	9	9	9	0					Occupied	0	0		0	0	0	0	0	0	0	0	0	0	0
1967	4	57	Occupied	9	0						9	9	9	9	0					Occupied	0	0		0	0	0	0	0	0	0	0	0	0	0
1968	4	57	Occupied	9	0						9	9	9	9	0					Occupied	0	0		0	0	0	0	0	0	0	0	0	0	0
1969	4	57	Closed	9	9						9	9	9	9	0					Occupied	0	0		0	0	0	0	0	0	0	0	0	0	0
1970	4	57	Closed	9	9						9	9	9	9	0					Occupied	0	0		0	0	0	0	0	0	0	0	0	0	0
1971	4	57	Occupied	9	0						9	9	9	9	0					Closed	9	9							9	9	9	9	9
1972	4	57	Occupied	9	0						9	9	9	9	0					Occupied	0	0		0	0	0	0	0	0	0	0	0	0	0
1973	4	57	Occupied	9	0						9	9	9	9	0					Occupied	0	0		0	0	0	0	0	0	0	0	0	0	0
1974	4	57	Occupied	9	0						9	9	9	9	0					Closed	9	9							9	9	9	9	9
1975	4	57	Closed	9	9						9	9	9	9	0					Occupied	0	0		0	0	0	0	0	0	0	0	0	0	0
1976	4	57	Occupied	9	0						9	9	9	9	0					Occupied	0	0		0	0	0	0	0	0	0	0	0	0	0
1977	4	57	Closed	9	9						9	9	9	9	0					Closed	9	9							9	9	9	9	9
1978	4	57	Occupied	9	0						9	9	9	9	0					Occupied	0	0		0	0	0	0	0	0	0	0	0	0	0
1979	4	58	Occupied	9	0						9	9	9	9	1					Closed	9	9							9	9	9	9	9
1980	4	58	Occupied	9	0						9	9	9	9	0					Occupied	0	0		0	0	0	0	0	0	0	0	0	0	0
1981	4	58	Occupied	9	0						9	9	9	9	0					Occupied	0	0		0	0	0	0	0	0	0	0	0	0	0
1982	4	58	Closed	9	9						9	9	9	9	0					Vacant	99	99							99	99	99	99	99
1983	4	58	Occupied	9	0						9	9	9	9	0					Occupied	0	0		0	0	0	0	0	0	0	0	0	0	0
1984	4	58	Occupied	9	0						9	9	9	9	0					Occupied	1	0		0	0	0	0	0	0	0	0	0	0	0
1985	4	58	Occupied	9	0						9	9	9	9	0					Occupied	0	0		0	0	0	0	0	0	0	0	0	0	0
1986	4	58	Occupied	9	0						9	9	9	9	0					Occupied	0	0		0	0	0	0	0	0	0	0	0	0	0
1987	4	58	Closed	9	9						9	9	9	9	0					Occupied	0	0		0	0	0	0	0	0	0	0	0	0	0	1
1988	4	58	Occupied	9	0						9	9	9	9	0					Occupied	0	0		0	0	0	0	0	0	0	0	0	0	0
1989	4	58	Occupied	9	0						9	9	9	9	0					Occupied	0	0		0	0	0	0	0	0	0	0	0	0	0
1990	4	58	Occupied	9	0						9	9	9	9	0					Refused	9	9							9	9	9	9	9
1991	4	58	Occupied	9	0						9	9	9	9	0					Occupied	0	0		0	0	0	0	0	0	0	0	0	0	0
1992	4	58	Occupied	9	0						9	9	9	9	0		1		HC	Occupied	1	1	HC	0	9	0	0	1	9	0	0	0	0	0	1
1993	4	58	Occupied	9	0						9	9	9	9	0		0			Occupied	0	0		0	0	0	0	0	0	0	0	0	0	0	1
1994	4	58	Occupied	9	0						9	9	9	9	0					Occupied	0	0		0	0	0	0	0	0	0	0	0	0	0
1995	4	58	Occupied	9	0						9	9	9	9	0					Vacant	99	99							99	99	99	99	99
1996	4	58	Occupied	9	0						9	9	9	9	0					Occupied	1	0		0	0	0	0	0	0	0	0	0	0	0
1997	4	59	Occupied	9	0						9	9	9	9	0					Closed	9	9							9	9	9	9	9
1998	4	59	Closed	9	9						9	9	9	9	0					Occupied	1	0		0	0	0	0	0	0	0	0	0	0	0	1
1999	4	59	Closed	9	9						9	9	9	9	0					Occupied	0	0		0	0	0	0	0	0	0	0	0	0	0
2000	4	59	Occupied	9	0						9	9	9	9	0					Occupied	0	0		0	0	0	0	0	0	0	0	0	0	0	1
2001	4	59	Occupied	9	0						9	9	9	9	0					Occupied	0	0		0	0	0	0	0	0	0	0	0	0	0
2002	4	59	Occupied	9	0						9	9	9	9	0					Occupied	0	0		0	0	0	0	0	0	0	0	0	0	0
2003	4	59	Occupied	9	0						9	9	9	9	0					Occupied	0	0		0	0	0	0	0	0	0	0	0	0	0
2004	4	59	Occupied	9	0						9	9	9	9	0					Refused	9	9							9	9	9	9	9
2005	4	59	Closed	9	9						9	9	9	9	0					Vacant	99	99							99	99	99	99	99
2006	4	59	Occupied	9	0						9	9	9	9	0					Occupied	0	0		0	0	0	0	0	0	0	0	0	0	0
2007	4	59	Occupied	9	0						9	9	9	9	0					Occupied	0	0		0	0	0	0	0	0	0	0	0	0	0
2008	4	6	Occupied	9	0						9	9	9	9	0					Occupied	1	0		0	0	0	0	0	0	0	0	0	0	0	1
2009	4	6	Occupied	9	0						9	9	9	9	0					Closed	9	9							9	9	9	9	9		1
2010	4	6	Occupied	9	0						9	9	9	9	0					Closed	9	9							9	9	9	9	9
2011	4	6	Occupied	9	0						9	9	9	9	0					Occupied	1	0		0	0	0	0	0	0	0	0	0	0	0	1
2012	4	6	Occupied	9	0						9	9	9	9	0					Occupied	1	0		0	0	0	0	0	0	0	0	0	0	0	1
2013	4	6	Occupied	9	0						9	9	9	9	0					Occupied	0	9							9	9	9	9	9		1
2014	4	6	Occupied	9	0						9	9	9	9	0					Closed	9	9							9	9	9	9	9		1
2015	4	6	Occupied	9	0						9	9	9	9	0					Occupied	1	0		0	0	0	0	0	0	0	0	0	0	0	1
2016	4	6	Occupied	9	0						9	9	9	9	0					Occupied	0	9							9	9	9	9	9		1
2017	4	6	Closed	9	9						9	9	9	9	0					Occupied	1	0		0	0	0	0	0	0	0	0	0	0	0	1
2018	4	6	Occupied	9	0						9	9	9	9	0					Occupied	0	9							9	9	9	9	9		1
2019	4	6	Closed	9	9						9	9	9	9	0					Closed	9	9							9	9	9	9	9		1
2020	4	6	Closed	9	9						9	9	9	9	0					Occupied	1	1	TMS	0	0	1	0	0	1	1	0	1	9		1
2021	4	6	Closed	9	9						9	9	9	9	0					Occupied	0	9							9	9	9	9	9		1
2022	4	60	Occupied	9	0						9	9	9	9	0					Closed	9	9							9	9	9	9	9
2023	4	61	Closed	9	9						9	9	9	9	0					Occupied	0	0		0	0	0	0	0	0	0	0	0	0	0
2024	4	61	Closed	9	9						9	9	9	9	0					Closed	9	9							9	9	9	9	9
2025	4	61	Occupied	9	0						9	9	9	9	0					Occupied	0	0		0	0	0	0	0	0	0	0	0	0	0
2026	4	61	Occupied	9	0						9	9	9	9	1					Occupied	1	0		0	0	0	0	0	0	0	0	0	0	0
2027	4	61	Occupied	9	0						9	9	9	9	0					Occupied	0	0		0	0	0	0	0	0	0	0	0	0	0
2028	4	61	Occupied	9	0						9	9	9	9	0					Occupied	1	0		0	0	0	0	0	0	0	0	0	0	0
2029	4	61	Closed	9	9						9	9	9	9	0					Occupied	1	0		0	0	0	0	0	0	0	0	0	0	0
2030	4	61	Occupied	9	0						9	9	9	9	0					Occupied	0	0		0	0	0	0	0	0	0	0	0	0	0
2031	4	61	Occupied	9	0						9	9	9	9	0					Occupied	0	0		0	0	0	0	0	0	0	0	0	0	0
2032	4	61	Occupied	9	0						9	9	9	9	0					Occupied	0	0		0	0	0	0	0	0	0	0	0	0	0
2033	4	61	Occupied	9	0						9	9	9	9	0					Occupied	0	0		0	0	0	0	0	0	0	0	0	0	0
2034	4	62	Closed	9	9						9	9	9	9	0					Closed	9	9							9	9	9	9	9
2035	4	62	Occupied	9	0						9	9	9	9	0					Occupied	1	0		0	0	0	0	0	0	0	0	0	0	0
2036	4	62	Occupied	9	0						9	9	9	9	0					Closed	9	9							9	9	9	9	9
2037	4	62	Occupied	9	0						9	9	9	9	0					Occupied	1	0		0	0	0	0	0	0	0	0	0	0	0
2038	4	62	Occupied	9	0						9	9	9	9	0					Occupied	0	0		0	0	0	0	0	0	0	0	0	0	0
2039	4	62	Occupied	9	0						9	9	9	9	0					Occupied	0	0		0	0	0	0	0	0	0	0	0	0	0
2040	4	62	Occupied	9	0						9	9	9	9	0					Refused	9	9							9	9	9	9	9
2041	4	63	Closed	9	9						9	9	9	9	0					Closed	9	9							9	9	9	9	9
2042	4	63	Occupied	9	0						9	9	9	9	0					Occupied	0	0		0	0	0	0	0	0	0	0	0	0	0
2043	4	63	Closed	9	9						9	9	9	9	0					Occupied	0	0		0	0	0	0	0	0	0	0	0	0	0
2044	4	63	Closed	9	9						9	9	9	9	0					Occupied	0	0		0	0	0	0	0	0	0	0	0	0	0
2045	4	63	Closed	9	9						9	9	9	9	0					Closed	9	9							9	9	9	9	9
2046	4	64	Occupied	9	0						9	9	9	9	0					Closed	9	9							9	9	9	9	9
2047	4	65	Occupied	9	0						9	9	9	9	0					Occupied	0	9							9	9	9	9	9
2048	4	65	Occupied	9	0						9	9	9	9	0					Occupied	0	9							9	9	9	9	9
2049	4	65	Occupied	9	0						9	9	9	9	0					Vacant	99	99							99	99	99	99	99
2050	4	70	Closed	9	9						9	9	9	9	0					Occupied	1	0		0	0	0	0	0	0	0	0	0	0	0
2051	4	70	Closed	9	9						9	9	9	9	0					Closed	9	9							9	9	9	9	9
2052	4	70	Occupied	9	0						9	9	9	9	0					Occupied	1	0		0	0	0	0	0	0	0	0	0	0	0
2053	4	70	Closed	9	9						9	9	9	9	0					Closed	9	9							9	9	9	9	9
2054	4	70	Closed	9	9						9	9	9	9	0					Closed	9	9							9	9	9	9	9
2055	4	70	Closed	9	9						9	9	9	9	0					Closed	9	9							9	9	9	9	9
2056	4	70	Occupied	9	0						9	9	9	9	0					Occupied	0	9							9	9	9	9	9
2057	4	70	Occupied	9	0						9	9	9	9	0					Occupied	1	0		0	0	0	0	0	0	0	0	0	0	0
2058	4	70	Closed	9	9						9	9	9	9	0					Closed	9	9							9	9	9	9	9
2059	4	70	Closed	9	9						9	9	9	9	0					Closed	9	9							9	9	9	9	9
2060	4	70	Occupied	9	0						9	9	9	9	0					Occupied	1	0		0	0	0	0	0	0	0	0	0	0	0
2061	4	70	Occupied	9	0						9	9	9	9	0					Occupied	1	0		0	0	0	0	0	0	0	0	0	0	0
2062	4	70	Closed	9	9						9	9	9	9	0					Closed	9	9							9	9	9	9	9
2063	4	70	Occupied	9	0						9	9	9	9	0					Closed	9	9							9	9	9	9	9
2064	4	71	Occupied	9	0						9	9	9	9	0					Occupied	1	0		0	0	0	0	0	0	0	0	0	0	0	1
2065	4	71	Occupied	9	0						9	9	9	9	0					Occupied	1	0		0	0	0	0	0	0	0	0	0	0	0	1
2066	4	71	Occupied	9	0						9	9	9	9	0					Occupied	1	0		0	0	0	0	0	0	0	0	0	0	0	1
2067	4	71	Closed	9	9						9	9	9	9	0					Refused	9	9							9	9	9	9	9
2068	4	71	Closed	9	9						9	9	9	9	0					Occupied	1	0		0	0	0	0	0	0	0	0	0	0	0	1
2069	4	71	Closed	9	9						9	9	9	9	0					Vacant	99	99							99	99	99	99	99
2070	4	71	Occupied	9	0						9	9	9	9	0					Occupied	1	0		0	0	0	0	0	0	0	0	0	0	0	1
2071	4	71	Occupied	9	0						9	9	9	9	0					Occupied	1	0		0	0	0	0	0	0	0	0	0	0	0	1
2072	4	71	Closed	9	9						9	9	9	9	0		0			Vacant	99	99							99	99			99		1
2073	4	71	Closed	9	9						9	9	9	9	0					Occupied	1	0		0	0	0	0	0	0	0	0	0	0	0	1
2074	4	71	Closed	9	9						9	9	9	9	1					Occupied	1	0		0	0	0	0	0	0	0	0	0	0	0	1
2075	4	71	Closed	9	9						9	9	9	9	1		1		HC	Occupied	1	1	HC	0	9	0	0	1	9	0	0	0	0	0	1
2076	4	71	Occupied	9	0						9	9	9	9	0					Occupied	1	1	TMS, BS	0	0	1	0	1	1	1	0	1	1	42	1
2077	4	71	Occupied	9	0						9	9	9	9	0					Occupied	1	0		0	0	0	0	0	0	0	0	0	0	0	1
2078	4	71	Occupied	9	0						9	9	9	9	0					Occupied	1	0		0	0	0	0	0	0	0	0	0	0	0	1
2079	4	71	Occupied	9	0						9	9	9	9	0					Occupied	1	0		0	0	0	0	0	0	0	0	0	0	0	1
2080	4	71	Occupied	9	0						9	9	9	9	0					Occupied	0	0		0	0	0	0	0	0	0	0	0	0	0	1
2081	4	72	Closed	9	9						9	9	9	9	0					Closed	9	9							9	9	9	9	9
2082	4	72	Occupied	9	0						9	9	9	9	0					Occupied	1	0		0	0	0	0	0	0	0	0	0	0	0
2083	4	72	Occupied	9	0						9	9	9	9	0					Occupied	0	0		0	0	0	0	0	0	0	0	0	0	0
2084	4	72	Occupied	9	0						9	9	9	9	0					Occupied	0	0		0	0	0	0	0	0	0	0	0	0	0	1
2085	4	72	Occupied	9	0						9	9	9	9	1					Occupied	1	0		0	0	0	0	0	0	0	0	0	0	0	1
2086	4	72	Occupied	9	0						9	9	9	9	0					Occupied	1	0		0	0	0	0	0	0	0	0	0	0	0
2087	4	72	Occupied	9	0						9	9	9	9	0					Closed	9	9							9	9	9	9	9
2088	4	72	Closed	9	9						9	9	9	9	0					Closed	9	9							9	9	9	9	9		1
2089	4	72	Occupied	9	0						9	9	9	9	0					Occupied	1	0		0	0	0	0	0	0	0	0	0	0	0	1
2090	4	72	Occupied	9	0						9	9	9	9	0					Occupied	1	0		0	0	0	0	0	0	0	0	0	0	0	1
2091	4	73	Occupied	9	0						9	9	9	9	0					Occupied	1	0		0	0	0	0	0	0	0	0	0	0	0	1
2092	4	73	Occupied	9	0						9	9	9	9	0					Occupied	1	0		0	0	0	0	0	0	0	0	0	0	0	1
2093	4	73	Refused	9	9						9	9	9	9	0					Refused	9	9							9	9	9	9	9		1
2094	4	73	Closed	9	9						9	9	9	9	0					Occupied	0	0		0	0	0	0	0	0	0	0	0	0	0	1
2095	4	73	Closed	9	9						9	9	9	9	0					Closed	9	9							9	9	9	9	9		1
2096	4	73	Occupied	9	0						9	9	9	9	0					Occupied	1	0		0	0	0	0	0	0	0	0	0	0	0	1
2097	4	73	Closed	9	9						9	9	9	9	0					Occupied	1	0		0	0	0	0	0	0	0	0	0	0	0	1
2098	4	73	Refused	9	1						9	9	9	9	0					Occupied	1	0		0	0	0	0	0	0	0	0	0	0	0	1
2099	4	73	Occupied	9	0						9	9	9	9	0					Occupied	1	0		0	0	0	0	0	0	0	0	0	0	0	1
2100	4	73	Occupied	9	0						9	9	9	9	0					Closed	9	9							9	9	9	9	9		1
2101	4	73	Closed	9	9						9	9	9	9	0					Occupied	0	0		0	0	0	0	0	0	0	0	0	0	0	1
2102	4	73	Occupied	9	0						9	9	9	9	0					Closed	9	9							9	9	9	9	9		1
2103	4	74	Closed	9	9						9	9	9	9	0					Occupied	9	0		0	0	0	0	0	0	0	0	0	0	0
2104	4	74	Occupied	9	0						9	9	9	9	0					Occupied	0	0		0	0	0	0	0	0	0	0	0	0	0
2105	4	74	Occupied	9	0						9	9	9	9	0					Occupied	1	0		0	0	0	0	0	0	0	0	0	0	0
2106	4	74	Occupied	9	0						9	9	9	9	0					Occupied	0	0		0	0	0	0	0	0	0	0	0	0	0
2107	4	74	Closed	9	9						9	9	9	9	0					Occupied	0	0		0	0	0	0	0	0	0	0	0	0	0
2108	4	74	Occupied	9	0						9	9	9	9	0					Closed	9	9							9	9	9	9	9
2109	4	74	Occupied	9	0						9	9	9	9	0					Occupied	0	0		0	0	0	0	0	0	0	0	0	0	0
2110	4	74	Occupied	9	0						9	9	9	9	0					Occupied	0	0		0	0	0	0	0	0	0	0	0	0	0
2111	4	74	Closed	9	9						9	9	9	9	0					Closed	9	9							9	9	9	9	9
2112	4	74	Occupied	9	0						9	9	9	9	0					Occupied	9	0		0	0	0	0	0	0	0	0	0	0	0
2113	4	74	Closed	9	9						9	9	9	9	0					Closed	9	9							9	9	9	9	9
2114	4	74	Occupied	9	0						9	9	9	9	0					Closed	9	9							9	9	9	9	9
2115	4	75	Occupied	9	0						9	9	9	9	0					Closed	9	9							9	9	9	9	9
2116	4	75	Closed	9	9						9	9	9	9	0					Occupied	1	0		0	0	0	0	0	0	0	0	0	0	0
2117	4	75	Occupied	9	0						9	9	9	9	0					Occupied	0	0		0	0	0	0	0	0	0	0	0	0	0
2118	4	75	Occupied	9	0						9	9	9	9	0					Occupied	1	0		0	0	0	0	0	0	0	0	0	0	0
2119	4	75	Occupied	9	0						9	9	9	9	0					Occupied	1	0		0	0	0	0	0	0	0	0	0	0	0
2120	4	75	Closed	9	9						9	9	9	9	0					Closed	9	9							9	9	9	9	9
2121	4	75	Closed	9	9						9	9	9	9	0					Occupied	1	0		0	0	0	0	0	0	0	0	0	0	0
2122	4	76	Refused	9	1						9	9	9	9	0					Closed	9	9							9	9	9	9	9
2123	4	76	Closed	9	9						9	9	9	9	0					Closed	9	9							9	9	9	9	9
2124	4	76	Closed	9	9						9	9	9	9	0					Closed	9	9							9	9	9	9	9
2125	4	76	Occupied	9	0						9	9	9	9	0					Closed	9	9							9	9	9	9	9
2126	4	79	Occupied	9	0						9	9	9	9	1					Occupied	0	0		0	0	0	0	0	0	0	0	0	0	0	1
2127	4	79	Closed	9	9						9	9	9	9	0					Occupied	0	0		0	0	0	0	0	0	0	0	0	0	0
2128	4	79	Closed	9	9						9	9	9	9	0					Occupied	1	0		0	0	0	0	0	0	0	0	0	0	0	1
2129	4	79	Closed	9	9						9	9	9	9	0					Closed	9	9							9	9	9	9	9
2130	4	80	Closed	9	9						9	9	9	9	0					Closed	9	9							9	9	9	9	9
2131	4	80	Occupied	9	0						9	9	9	9	0					Occupied	1	0		0	0	0	0	0	0	0	0	0	0	0
2132	4	80	Occupied	9	0						9	9	9	9	0					Occupied	0	0		0	0	0	0	0	0	0	0	0	0	0
2133	4	81	Occupied	9	0						9	9	9	9	0					Occupied	0	0		0	0	0	0	0	0	0	0	0	0	0
2134	4	81	Occupied	9	0						9	9	9	9	0					Closed	9	9							9	9	9	9	9
2135	4	81	Occupied	9	0						9	9	9	9	0					Occupied	0	9							9	9	9	9	9
2136	4	81	Occupied	9	0						9	9	9	9	0					Occupied	0	9							9	9	9	9	9
2137	4	81	Occupied	9	0						9	9	9	9	0					Occupied	0	0		0	0	0	0	0	0	0	0	0	0	0
2138	4	81	Occupied	9	0						9	9	9	9	0					Occupied	0	0		0	0	0	0	0	0	0	0	0	0	0
2139	4	81	Occupied	9	0						9	9	9	9	0					Occupied	1	0		0	0	0	0	0	0	0	0	0	0	0
2140	4	82	Occupied	9	0						9	9	9	9	0					Occupied	1	0		0	0	0	0	0	0	0	0	0	0	0
2141	4	82	Closed	9	9						9	9	9	9	0					Occupied	0	0		0	0	0	0	0	0	0	0	0	0	0
2142	4	82	Occupied	9	0						9	9	9	9	0					Occupied	1	0		0	0	0	0	0	0	0	0	0	0	0
2143	4	82	Closed	9	9						9	9	9	9	0					Closed	9	9							9	9	9	9	9
2144	4	82	Occupied	9	0						9	9	9	9	1					Occupied	1	0		0	0	0	0	0	0	0	0	0	0	0
2145	4	82	Closed	9	9						9	9	9	9	1					Occupied	1	0		0	0	0	0	0	0	0	0	0	0	0
2146	4	82	Closed	9	9						9	9	9	9	0					Occupied	1	0		0	0	0	0	0	0	0	0	0	0	0
2147	4	82	Occupied	9	0						9	9	9	9	0					Occupied	1	0		0	0	0	0	0	0	0	0	0	0	0
2148	4	82	Occupied	9	0						9	9	9	9	0					Occupied	0	0		0	0	0	0	0	0	0	0	0	0	0
2149	4	83	Occupied	9	0						9	9	9	9	0					Occupied	0	0		0	0	0	0	0	0	0	0	0	0	0	1
2150	4	83	Occupied	9	0						9	9	9	9	0					Occupied	1	0		0	0	0	0	0	0	0	0	0	0	0	1
2151	4	83	Occupied	9	0						9	9	9	9	0					Occupied	1	0		0	0	0	0	0	0	0	0	0	0	0	1
2152	4	83	Occupied	9	0						9	9	9	9	0					Occupied	1	0		0	0	0	0	0	0	0	0	0	0	0	1
2153	4	83	Closed	9	9						9	9	9	9	0					Occupied	1	1	TMS	0	0	1	0	0	1	1	0	1	1	24	1
2154	4	83	Closed	9	9						9	9	9	9	1					Occupied	1	0		0	0	0	0	0	0	0	0	0	0	0	1
2155	4	83	Occupied	9	0						9	9	9	9	0					Occupied	1	0		0	0	0	0	0	0	0	0	0	0	0	1
2156	4	83	Occupied	9	0						9	9	9	9	0					Occupied	0	0		0	0	0	0	0	0	0	0	0	0	0	1
2157	4	83	Closed	9	9						9	9	9	9	0					Closed	9	9							9	9	9	9	9
2158	4	83	Occupied	9	0						9	9	9	9	0					Occupied	1	0		0	0	0	0	0	0	0	0	0	0	0	1
2159	4	84	Occupied	9	0						9	9	9	9	0					Occupied	0	0		0	0	0	0	0	0	0	0	0	0	0	1
2160	4	84	Closed	9	9						9	9	9	9	0					Occupied	1	0		0	0	0	0	0	0	0	0	0	0	0	1
2161	4	84	Closed	9	9						9	9	9	9	1					Vacant	99	99							99	99	99	99	99		1
2162	4	84	Occupied	9	0						9	9	9	9	0					Occupied	1	0		0	0	0	0	0	0	0	0	0	0	0	1
2163	4	84	Occupied	9	0						9	9	9	9	0					Occupied	0	0		0	0	0	0	0	0	0	0	0	0	0	1
2164	4	84	Occupied	9	0						9	9	9	9	0					Closed	9	9							9	9	9	9	9		1
2165	4	84	Closed	9	9						9	9	9	9	0					Occupied	1	0		0	0	0	0	0	0	0	0	0	0	0	1
2166	4	84	Closed	9	9						9	9	9	9	0					Occupied	1	0		0	0	0	0	0	0	0	0	0	0	0	1
2167	4	84	Closed	9	9						9	9	9	9	0					Occupied	1	0		0	0	0	0	0	0	0	0	0	0	0
2168	4	85	Occupied	9	0						9	9	9	9	0					Occupied	1	0		0	0	0	0	0	0	0	0	0	0	0
2169	4	85	Occupied	9	0						9	9	9	9	0					Occupied	9	0		0	0	0	0	0	0	0	0	0	0	0
2170	4	85	Occupied	9	0						9	9	9	9	0					Closed	9	9							9	9	9	9	9
2171	4	85	Closed	9	9						9	9	9	9	0					Occupied	1	0		0	0	0	0	0	0	0	0	0	0	0
2172	4	85	Occupied	9	0						9	9	9	9	0					Occupied	9	0		0	0	0	0	0	0	0	0	0	0	0
2173	4	85	Occupied	9	0						9	9	9	9	0					Occupied	1	0		0	0	0	0	0	0	0	0	0	0	0
2174	4	85	Closed	9	9						9	9	9	9	0					Closed	9	9							9	9	9	9	9
2175	4	85	Occupied	9	0						9	9	9	9	0					Occupied	9	0		0	0	0	0	0	0	0	0	0	0	0
2176	4	85	Occupied	9	0						9	9	9	9	0					Occupied	1	0		0	0	0	0	0	0	0	0	0	0	0
2177	4	85	Occupied	9	0						9	9	9	9	0					Occupied	9	0		0	0	0	0	0	0	0	0	0	0	0
2178	4	85	Occupied	9	0						9	9	9	9	0					Occupied	1	0		0	0	0	0	0	0	0	0	0	0	0
2179	4	86	Closed	9	9						9	9	9	9	0					Occupied	1	0		0	0	0	0	0	0	0	0	0	0	0
2180	4	86	Closed	9	9						9	9	9	9	0					Occupied	1	9							9	9	9	9	9
2181	4	86	Closed	9	9						9	9	9	9	0					Occupied	1	9							9	9	9	9	9
2182	4	86	Occupied	9	0						9	9	9	9	0					Occupied	1	0		0	0	0	0	0	0	0	0	0	0	0
2183	4	86	Closed	9	9						9	9	9	9	0					Closed	9	9							9	9	9	9	9
2184	4	86	Occupied	9	0						9	9	9	9	0					Occupied	1	0		0	0	0	0	0	0	0	0	0	0	0
2185	4	86	Occupied	9	0						9	9	9	9	0					Occupied	1	9							9	9	9	9	9
2186	4	86	Closed	9	9						9	9	9	9	0					Occupied	0	9							9	9	9	9	9
2187	4	86	Occupied	9	0						9	9	9	9	0					Occupied	1	9							9	9	9	9	9
2188	4	87	Occupied	9	0						9	9	9	9	0					Occupied	1	0		0	0	0	0	0	0	0	0	0	0	0	1
2189	4	88	Occupied	9	0						9	9	9	9	0					Closed	9	9							9	9	9	9	9
2190	4	89	Closed	9	9						9	9	9	9	0					Closed	9	9							9	9	9	9	9
2191	4	89	Closed	9	9						9	9	9	9	0					Vacant	99	99							99	99	99	99	99
2192	4	89	Closed	9	9						9	9	9	9	0					Closed	9	9							9	9	9	9	9
2193	4	89	Occupied	9	0						9	9	9	9	0					Occupied	1	0		0	0	0	0	0	0	0	0	0	0	0
2194	4	89	Occupied	9	0						9	9	9	9	0					Closed	9	9							9	9	9	9	9
2195	4	89	Occupied	9	0						9	9	9	9	0					Occupied	0	0		0	0	0	0	0	0	0	0	0	0	0
2196	4	89	Occupied	9	0						9	9	9	9	0					Closed	9	9							9	9	9	9	9
2197	4	89	Closed	9	9						9	9	9	9	0					Occupied	1	0		0	0	0	0	0	0	0	0	0	0	0
2198	4	89	Occupied	9	0						9	9	9	9	0					Occupied	1	0		0	0	0	0	0	0	0	0	0	0	0
2199	4	89	Occupied	9	0						9	9	9	9	0					Occupied	0	0		0	0	0	0	0	0	0	0	0	0	0
2200	4	89	Occupied	9	0						9	9	9	9	0					Closed	9	9							9	9	9	9	9
2201	4	8A	Closed	9	9						9	9	9	9	0					Occupied	0	9							9	9	9	9	9
2202	4	8A	Closed	9	9						9	9	9	9	0					Closed	9	9							9	9	9	9	9
2203	4	8A	Closed	9	9						9	9	9	9	0					Closed	9	9							9	9	9	9	9
2204	4	8A	Closed	9	9						9	9	9	9	0					Closed	9	9							9	9	9	9	9
2205	4	8A	Closed	9	9						9	9	9	9	0					Closed	9	9							9	9	9	9	9
2206	4	8A	Occupied	9	0						9	9	9	9	0					Closed	9	9							9	9	9	9	9
2207	4	8A	Occupied	9	0						9	9	9	9	0					Occupied	1	0		0	0	0	0	0	0	0	0	0	0	0
2208	4	8B	Occupied	9	0						9	9	9	9	0					Closed	9	9							9	9	9	9	9
2209	4	8B	Occupied	9	0						9	9	9	9	0					Occupied	0	9							9	9	9	9	9
2210	4	8B	Closed	9	9						9	9	9	9	0					Closed	9	9							9	9	9	9	9
2211	4	8B	Occupied	9	0						9	9	9	9	0					Closed	9	9							9	9	9	9	9
2212	4	8B	Occupied	9	0						9	9	9	9	0					Closed	9	9							9	9	9	9	9
2213	4	8B	Closed	9	9						9	9	9	9	0					Closed	9	9							9	9	9	9	9
2214	4	8B	Occupied	9	0						9	9	9	9	0					Occupied	0	9							9	9	9	9	9
2215	4	8B	Closed	9	9						9	9	9	9	0					Closed	9	9							9	9	9	9	9
2216	4	8B	Closed	9	9						9	9	9	9	0					Occupied	9	0		0	0	0	0	0	0	0	0	0	0	0
2217	4	9	Occupied	9	0						9	9	9	9	0					Occupied	1	9							9	9	9	9	9
2218	4	9	Occupied	9	0						9	9	9	9	0					Occupied	1	9							9	9	9	9	9
2219	4	9	Closed	9	9						9	9	9	9	0					Occupied	1	9							9	9	9	9	9
2220	4	9	Occupied	9	0						9	9	9	9	0					Occupied	1	0		0	0	0	0	0	0	0	0	0	0	0
2221	4	9	Closed	9	9						9	9	9	9	0					Occupied	9	0		0	0	0	0	0	0	0	0	0	0	0
2222	4	9	Closed	9	9						9	9	9	9	0					Closed	9	9							9	9	9	9	9
2223	4	9	Occupied	9	0						9	9	9	9	0					Occupied	1	0		0	0	0	0	0	0	0	0	0	0	0
2224	4	90	Occupied	9	0						9	9	9	9	0					Occupied	1	9							9	9	9	9	9
2225	4	90	Occupied	9	0						9	9	9	9	0					Occupied	1	9							9	9	9	9	9
2226	4	90	Closed	9	9						9	9	9	9	0					Occupied	9	9							9	9	9	9	9
2227	4	90	Closed	9	9						9	9	9	9	0					Occupied	9	9							9	9	9	9	9
2228	4	90	Closed	9	9						9	9	9	9	0					Closed	9	9							9	9	9	9	9
2229	4	90	Closed	9	9						9	9	9	9	0					Closed	9	9							9	9	9	9	9
2230	4	91	Occupied	9	0						9	9	9	9	0					Occupied	0	9							9	9	9	9	9
2231	4	91	Closed	9	9						9	9	9	9	0					Vacant	99	99							99	99	99	99	99
2232	4	92	Closed	9	9						9	9	9	9	0					Occupied	0	9							9	9	9	9	9
2233	4	92	Closed	9	9						9	9	9	9	0					Closed	9	9							9	9	9	9	9
2234	4	92	Occupied	9	0						9	9	9	9	0					Occupied	9	0		0	0	0	0	0	0	0	0	0	0	0
2235	4	92	Occupied	9	0						9	9	9	9	0					Occupied	1	0		0	0	0	0	0	0	0	0	0	0	0
2236	4	92	Closed	9	9						9	9	9	9	0					Closed	9	9							9	9	9	9	9
2237	4	92	Occupied	9	0						9	9	9	9	0					Occupied	0	0		0	0	0	0	0	0	0	0	0	0	0
2238	4	92	Occupied	9	0						9	9	9	9	0					Occupied	1	0		0	0	0	0	0	0	0	0	0	0	0
2239	4	92	Occupied	9	0						9	9	9	9	0					Occupied	0	0		0	0	0	0	0	0	0	0	0	0	0
2240	4	92	Occupied	9	0						9	9	9	9	0					Closed	9	9							9	9	9	9	9
2241	4	92	Closed	9	9						9	9	9	9	0					Closed	9	9							9	9	9	9	9
2242	4	92	Closed	9	9						9	9	9	9	0					Occupied	0	9							9	9	9	9	9
2243	4	92	Occupied	9	0						9	9	9	9	0					Occupied	0	0		0	0	0	0	0	0	0	0	0	0	0
2244	4	92	Occupied	9	0						9	9	9	9	0					Occupied	0	0		0	0	0	0	0	0	0	0	0	0	0
2245	4	93	Occupied	9	0						9	9	9	9	0					Occupied	0	0		0	0	0	0	0	0	0	0	0	0	0
2246	4	93	Occupied	9	0						9	9	9	9	0					Occupied	0	0		0	0	0	0	0	0	0	0	0	0	0
2247	4	93	Occupied	9	0						9	9	9	9	0					Occupied	0	0		0	0	0	0	0	0	0	0	0	0	0
2248	4	95	Occupied	9	0						9	9	9	9	0					Closed	9	9							9	9	9	9	9
2249	4	95	Occupied	9	0						9	9	9	9	0					Occupied	0	0		0	0	0	0	0	0	0	0	0	0	0
2250	4	95	Occupied	9	0						9	9	9	9	0					Occupied	0	0		0	0	0	0	0	0	0	0	0	0	0
2251	4	95	Closed	9	9						9	9	9	9	0					Closed	9	9							9	9	9	9	9
2252	4	95	Closed	9	9						9	9	9	9	0					Closed	9	9							9	9	9	9	9
2253	4	95	Occupied	9	0						9	9	9	9	0					Closed	9	9							9	9	9	9	9
2254	4	95	Occupied	9	0						9	9	9	9	0					Occupied	0	0		0	0	0	0	0	0	0	0	0	0	0
2255	4	95	Occupied	9	0						9	9	9	9	0					Occupied	1	0		0	0	0	0	0	0	0	0	0	0	0
2256	4	95	Closed	9	9						9	9	9	9	0					Closed	9	9							9	9	9	9	9
2257	4	95	Closed	9	9						9	9	9	9	0					Closed	9	9							9	9	9	9	9
2258	4	95	Occupied	9	0						9	9	9	9	0					Occupied	0	0		0	0	0	0	0	0	0	0	0	0	0
2259	4	95	Occupied	9	0						9	9	9	9	0					Occupied	0	0		0	0	0	0	0	0	0	0	0	0	0
2260	4	95	Occupied	9	0						9	9	9	9	0					Occupied	0	0		0	0	0	0	0	0	0	0	0	0	0
2261	4	95	Occupied	9	0						9	9	9	9	0					Occupied	0	0		0	0	0	0	0	0	0	0	0	0	0
2262	4	95	Occupied	9	0						9	9	9	9	0					Occupied	0	0		0	0	0	0	0	0	0	0	0	0	0
2263	4	96	Closed	9	9						9	9	9	9	0					Closed	9	9							9	9	9	9	9
2264	4	96	Closed	9	9						9	9	9	9	0					Occupied	1	0		0	0	0	0	0	0	0	0	0	0	0
2265	4	96	Occupied	9	0						9	9	9	9	0					Occupied	1	0		0	0	0	0	0	0	0	0	0	0	0
2266	4	96	Closed	9	9						9	9	9	9	0					Closed	9	9							9	9	9	9	9
2267	4	96	Occupied	9	0						9	9	9	9	0					Occupied	1	0		0	0	0	0	0	0	0	0	0	0	0
2268	4	96	Closed	9	9						9	9	9	9	0					Closed	9	9							9	9	9	9	9
2269	4	96	Occupied	9	0						9	9	9	9	0					Occupied	1	0		0	0	0	0	0	0	0	0	0	0	0
2270	4	96	Occupied	9	0						9	9	9	9	0					Occupied	1	0		0	0	0	0	0	0	0	0	0	0	0
2271	4	96	Occupied	9	0						9	9	9	9	0					Occupied	1	0		0	0	0	0	0	0	0	0	0	0	0
[truncated: 207 more rows]
[truncated: 30 more columns]

## Sheet: Index
House ID: Identification code of the house
Environment: Type of environment
1: Rural
2: Established peri-urban
4: Urban
Houses from Recent Peri-urban neighbourhoods were excluded
Community: Name of rural community, peri-urban neighbourhood or number of urban block
House status: House status at each survey (T0, T1, T2, T3, T4)
Occupied
Closed
Refused
Vacant
Does not exist
Not registered
Dismatled
Risk index: House risk status of triatomine presence according to the risk index at each survey (T0, T1, T2)
0: Low-risk
1: High-risk
9: Data not registered
InfestTi: House infestation with Triatoma infestans by any collection method at each survey (T0, T1, T2, T3, T4)
1: Infested
0: Not infested
9: Not inspected
99: vacant or unexistent house
Infest_domi: Domestic infestation with Triatoma infestans by any collection method at each survey
1: Infested
0: Not infested
(empty cell): Not inspected, vacant or unexistent house
Infest_peri: Peridomestic infestation with Triatoma infestans by any collection method at each survey
1: Infested
0: Not infested
(empty cell): Not inspected, vacant or unexistent house
Infest_k/st/gr: Peridomestic infestation with Triatoma infestans in kitchens, storerooms or granaries by any collection method at each survey
1: Infested
0: Not infested
(empty cell): Not inspected, vacant or unexistent house
Infest_chick: Peridomestic infestation with Triatoma infestans in ecotopes housing chickens by any collection method at each survey
1: Infested
0: Not infested
(empty cell): Not inspected, vacant or unexistent house
Infest_corral: Peridomestic infestation with Triatoma infestans in pig or goat corralsby any collection method at each survey
1: Infested
0: Not infested
(empty cell): Not inspected, vacant or unexistent house
Infest_other: Peridomestic infestation with Triatoma infestans in kennels, stacked material, among other, by any collection method at each survey
1: Infested
0: Not infested
(empty cell): Not inspected, vacant or unexistent house
Infest TMS: House infestation with Triatoma infestans by timed-manual searches at each survey
1: Infested
0: Not infested
9: Not inspected
99: vacant or non-existent house
Infest_domi TMS: Domestic infestation with Triatoma infestans by timed-manual searches at each survey
1: Infested
0: Not infested
9: Not inspected
99: vacant or non-existent house
Infest_peri TMS: Peridomestic infestation with Triatoma infestans by timed-manual searches at each survey
1: Infested
0: Not infested
9: Not inspected
99: vacant or non-existent house
Colonisation TMS: Presence of at least one nymph of Triatoma infestans by timed-manual searches at each survey
1: Colonised
0: Not colonised
9: Not infested
99: vacant or non-existent house
House spraying: House spraying with pyrethroids after each vector survey
1: Sprayed
0: Not sprayed
Relative abundance: total number of live triatomines collected by timed-manual searches (using one person-hour) at a house divided by the number of suitable sites inspected for triatomines at that house, at each survey
Infest T0-T1: House infestation with Triatoma infestans during the surveillance period between T0 and T1 by any collection method
1: Infested
0: Not infested
"empty cell": not inspected
Householders notification T0-T1: Presence of Triatoma infestans in the house according to householders reports (with or without triatomine delivery) during the surveillance period between T0 and T1
1: Presence of T. infestans
0: Absence of T. infestans
"empty cell": not inspected
Collection method: Collection method of the Triatoma infestans detected during the surveillance period between T0 and T1
TMS: Timed-manual searches
HC: Householder collection
Insecticide resistance analysis (Prespraying): qualitative outcome of insecticide resistance bioassays of prespraying samples
S: Susceptible (mortality > 90%)
R1: Incipient resistance (76-90% mortality)
R2: Moderate resistance (45-75% mortality)
"empty cell": not tested
Insecticide resistance analysis (Postspraying): qualitative outcome of insecticide resistance bioassays of postspraying samples
S: Susceptible (mortality > 90%)
R1: Incipient resistance (76-90% mortality)
R2: Moderate resistance (45-75% mortality)
"empty cell": not tested
Insecticide resistance analysis (Total): qualitative result of the insecticide resistance bioassays for the total samples
0: Susceptible (mortality > 90%)
1: Incipient or moderate resistance (45-90% mortality)
"empty cell": not tested
Insecticide resistance analysis - Collection site: type of collection ecotope of the samples analysed (prespraying - postspraying)
domi: domicile
kt/st/gr: kitchen, storeroom, granary
chick: peridomestic sites housing chickens
corral: pig or goat corrals
other: other peridomestic structures such as dog resting places, mud ovens, piled material.
Infest Ti 2011-2013: House infestation with Triatoma infestans by timed-manual searches in the first period (2011-2013)
1: Infested
0: Not infested
9: Not inspected
"empty cell": no data
House spraying 2011-2013: House spraying with pyrethroid insecticides in the first period (2011-2013)
1: Sprayed
0: Not sprayed
"empty cell": no data
Vector Surveys
T0: Baseline
T1: 1YPS survey
Overall T1: T1 + infested houses in the period between T0 and T1
T2: 2YPS survey
Overall T2: T2 + infested houses in the period between T1 and T2
T3: 3YPS survey
Overall T3: T3 + infested houses in the period between T2 and T3
T4: 4YPS survey
Overall T4: T4 + infested houses in Overall T3
The geographical coordinates of each house compound were not included in the database to preserve the privacy of the households involved in this study
