# Supplementary material for: Improved vector control of Triatoma infestans limited by emerging pyrethroid resistance across an urban-to-rural gradient in the Argentine Chaco
Source: Parasit Vectors. 2021 Aug 28;14:437. doi: 10.1186/s13071-021-04942-9 (PMC8401064; doi:10.1186/s13071-021-04942-9)
Supplement: Supplementary file 4 — Additional file 4: Table S2. Block-level data including entomological variables and pyrethroid spraying during the follow-up, Avia Terai, 2015–2018. [file 13071_2021_4942_MOESM4_ESM.xlsx]

## Sheet: Block level
Environment	Neighborhood	Block infest TMS_T0	Infested houses T0	High risk houses T0	Sprayed houses T0	Block infest overall T1 TMS	Block infest T2 TMS
4	1	0	0	7	0	0	9
4	2	0	0	1	0	0	9
4	4	1	1	6	2	1	9
4	5	0	0	3	3	0	9
4	6	0	0	5	0	1	9
4	7	9		0	0	0	9
4	9	0	0	0	0	0	9
4	10	0	0	2	0	1	9
4	11	0	0	1	0	0	9
4	12	0	0	0	0	0	9
4	13	0	0	2	0	0	9
4	14	0	0	1	0	0	9
4	15	0	0	2	0	0	9
4	16	0	0	4	1	0	9
4	18	1	2	8	6	1	9
4	19	9		0	0	0	9
4	21	0	0	3	0	0	9
4	22	0	0	2	0	0	9
4	23	9		0	0	0	9
4	24	1	1	8	3	0	9
4	25	1	1	2	1	0	9
4	27	0	0	3	0	0	9
4	28	0	0	2	0	9	9
4	29	0	0	1	0	0	9
4	30	0	0	4	0	0	9
4	31	1	2	3	4	0	9
4	32	0	0	4	0	0	9
4	33	9		2	0	9	9
4	34	9		1	0	0	9
4	35	1	3	5	7	1	9
4	36	1	3	8	8	0	9
4	37	1	1	4	1	0	9
4	38	0	0	9	0	1	9
4	39	1	5	11	5	1	9
4	40	0	0	4	0	1	9
4	41	0	0	2	0	0	9
4	42	0	0	4	0	0	9
4	43	1	1	3	3	1	9
4	44	0	0	1	0	0	9
4	45	9		0	0	0	9
4	46	0	0	7	0	0	9
4	47	0	0	3	0	0	9
4	48	0	0	4	0	0	9
4	51	1	1	7	2	1	9
4	52	9		0	0	9	9
4	53	9		0	0	9	9
4	55	9		0	0	0	9
4	56	0	0	3	0	0	9
4	57	0	1	1	0	0	9
4	58	0	0	6	2	0	9
4	59	1	1	6	1	1	9
4	60	9		0	0	0	9
4	61	1	2	4	3	0	9
4	62	1	1	5	1	0	9
4	63	1	2	5	2	0	9
4	64	9		0	0	9	9
4	65	0	0	1	0	0	9
4	70	0	0	1	0	0	9
4	71	1	2	3	5	1	9
4	72	1	1	5	3	0	9
4	73	0	0	5	0	1	9
4	74	0	0	1	0	0	9
4	75	1	2	2	2	0	9
4	76	0	0	2	0	9	9
4	77	9		0	0	0	9
4	78	9		0	0	0	9
4	79	1	3	4	3	1	9
4	80	0	0	0	0	0	9
4	81	9		0	0	0	9
4	82	1	3	5	7	0	9
4	83	1	2	6	5	1	9
4	84	1	5	9	12	0	9
4	85	0	0	3	0	0	9
4	86	0	0	1	0	0	9
4	87	0	0	2	0	1	9
4	88	0	0	1	0	0	9
4	89	0	0	2	0	0	9
4	90	0	0	1	0	9	9
4	91	1	1	2	2	0	9
4	92	0	0	1	0	0	9
4	93	9		0	0	0	9
4	95	0	0	5	0	0	9
4	96	0	0	1	0	0	9
4	97	1	1	1	2	0	9
4	98	9		0	0	0	9
4	99	9		0	0	0	9
4	100	0	0	1	0	0	9
4	101	0	0	0	0	0	9
4	102	0	0	2	0	0	9
4	103	1	1	3	2	0	9
4	104	0	0	6	0	0	9
4	105	0	0	4	0	1	9
4	106	0	0	1	0	0	9
4	107	0	0	0	0	0	9
4	108	1	2	9	5	0	9
4	109	0	0	0	0	0	9
4	110	0	0	1	0	0	9
4	111	0	0	0	0	0	9
4	112	0	0	1	0	0	9
4	113	0	0	1	0	0	9
4	114	0	0	1	0	0	9
4	115	0	0	3	0	0	9
4	116	0	0	4	0	0	9
4	117	1	1	8	2	0	9
4	119	0	0	1	0	1	9
4	120	0	0	0	0	9	9
4	121	0	0	4	0	0	9
4	122	0	0	7	0	0	9
4	123	0	0	0	0	0	9
4	124	0	0	6	0	0	9
4	125	0	0	4	0	0	9
4	1B	0	0	3	0	9	9
4	20A	9		0	0	0	9
4	20B	9		0	0	9	9
4	8A	9		0	0	0	9
4	8B	0	0	1	0	0	9
4	9B	0	0	0	0	0	9
2	Santa Catalina	1				0	1
2	Santa Catalina	1				0	1
2	Santa Catalina	0				1	0
2	Santa Catalina	0				0	0
2	Santa Catalina	1				1	1
2	Santa Catalina	1				1	1
2	Santa Catalina	1				1	1
2	Sur	1				1	0
2	Sur	1				0	0
2	Sur	1				1	0
2	Norte	1				1	0
2	Norte	0				0	0
2	Norte	0				0	0
2	Norte	0				1	0

## Sheet: Index
Environment: Type of environment
2: Established Peri-urban neighborhoods
4: Urban
Blocks of recent peri-urban neighborhoods were excluded
Neighborhoods: Name of peri-urban neighborhood or number of urban block
Block infest TMS_T0: Block infestation with Triatoma infestans by timed-manual searches at T0 (Baseline)
1: Infested
0: Not infested
9: Not inspected
Infested houses_T0: Number of infested houses in a block (urban blocks only)
"empty cell": not inspected
High risk houses_T0: Number of high risk houses in a block according to the risk index (urban blocks only)
"empty cell": not inspected
Sprayed houses_T0: Number of sprayed houses in a block (urban blocks only)
"empty cell": not inspected
Block infest TMS_T1: Block infestation with Triatoma infestans by timed-manual searches at T1 (1YPS)
1: Infested
0: Not infested
9: Not inspected
Block infest TMS_T2: Block infestation with Triatoma infestans by timed-manual searches at T2 (2YPS)
1: Infested
0: Not infested
9: Not inspected
