# Supplementary material for: Improved vector control of Triatoma infestans limited by emerging pyrethroid resistance across an urban-to-rural gradient in the Argentine Chaco
Source: Parasit Vectors. 2021 Aug 28;14:437. doi: 10.1186/s13071-021-04942-9 (PMC8401064; doi:10.1186/s13071-021-04942-9)
Supplement: Supplementary file 5 — Additional file 5: Table S3. Individual house data including entomological variables and pyrethroid spraying during the first period, Avia Terai, 2011–2013. [file 13071_2021_4942_MOESM5_ESM.xlsx]

## Sheet: First period (2011-2013)
Environment	Community	Phase	Date	Infest Ti TMS	Infest Domi TMS	Infest Peri TMS	House spraying
1	Pampa Grande	Attack	2011	1	0	1	1
1	Pampa Grande	Attack	2011	1	0	1	1
1	Pampa Grande	Attack	2011	1	0	1	1
1	Pampa Grande	Attack	2011	1	0	1	1
1	Lote 14	Attack	2011	1	0	1	1
1	Pampa Grande	Attack	2011	0	0	0	1
1	Pampa Grande	Attack	2011	9	9	9	0
1	Lote 14	Attack	2011	0	0	0	1
1	Lote 14	Attack	2011	0	0	0	1
1	Lote 14	Attack	2011	1	0	1	1
1	Pampa Grande	Attack	2011	9	9	9	0
1	Pampa Grande	Attack	2011	9	9	9	0
1	Lote 14	Attack	2011	0	0	0	1
1	Lote 14	Attack	2011	0	0	0	1
1	Lote 14	Attack	2011	1	1	1	1
1	Lote 14	Attack	2011	0	0	0	1
1	Lote 28	Attack	2011	1	0	1	1
1	Lote 28	Attack	2011	9	9	9	0
1	Lote 14	Attack	2011	0	0	0	1
1	Lote 29	Attack	2011	0	0	0	1
1	Lote 29	Attack	2011	1	0	1	1
1	Lote 29	Attack	2011	0	0	0	1
1	Lote 29	Attack	2011	1	1	0	1
1	Lote 29	Attack	2011	1	0	1	1
1	Lote 29	Attack	2011	1	0	1	1
1	Lote 29	Attack	2011	1	1	0	1
1	Lote 29	Attack	2011	1	0	1	1
1	Lote 29	Attack	2011	0	0	0	1
1	Lote 29	Attack	2011	0	0	0	1
1	Lote 29	Attack	2011	1	0	1	1
1	Lote 29	Attack	2011	0	0	0	1
1	Lote 29	Attack	2011	1	0	1	1
1	Lote 29	Attack	2011	0	0	0	1
1	Lote 29	Attack	2011	0	0	0	1
1	Pampa Grande	Attack	2011	0	0	0	1
1	Lote 28	Attack	2011	0	0	0	1
1	Lote 28	Attack	2011	1	0	1	1
1	Pampa Grande	Attack	2011	0	0	0	1
1	Pampa Grande	Attack	2011	0	0	0	1
1	Lote 14	Attack	2011	0	0	0	1
1	Lote 14	Attack	2011	1	1	1	1
1	Lote 14	Attack	2011	1	0	1	1
1	Lote 14	Attack	2011	0	0	0	1
1	Lote 14	Attack	2011	0	0	0	1
1	Lote 14	Attack	2011	0	0	0	1
1	Pampa Grande	Attack	2011	0	0	0	1
1	Pampa Grande	Attack	2011	1	0	1	1
1	Pampa Grande	Attack	2011	0	0	0	1
1	Pampa Grande	Attack	2011	0	0	0	1
1	Pampa Grande	Attack	2011	0	0	0	1
1	Pampa Grande	Attack	2011	1	0	1	1
1	Pampa Grande	Attack	2011	0	0	0	1
1	Pampa Grande	Attack	2011	1	1	0	1
1	Pampa Grande	Attack	2011	9	9	9	1
1	Pampa Grande	Attack	2011	1	0	1	1
1	Pampa Grande	Attack	2011	9	9	9	0
1	Pampa Grande	Attack	2011	0	0	0	1
1	Pampa Grande	Attack	2011	0	0	0	1
1	Pampa Grande	Attack	2011	0	0	0	1
1	Pampa Grande	Attack	2011	0	0	0	1
1	Pampa Grande	Attack	2011	0	0	0	1
1	Pampa Grande	Attack	2011	0	0	0	1
1	Pampa Grande	Attack	2011	1	0	1	1
1	Pampa Grande	Attack	2011	1	0	1	1
1	Pampa Grande	Attack	2011	0	0	0	1
1	Pampa Grande	Attack	2011	9	9	9	0
1	Pampa Grande	Attack	2011	0	0	0	1
1	Pampa Grande	Attack	2011	0	0	0	1
1	Pampa Grande	Attack	2011	1	0	1	1
1	Pampa Grande	Attack	2011	0	0	0	1
1	Pampa Grande	Attack	2011	0	0	0	1
1	Pampa Grande	Attack	2011	0	0	0	1
1	Pampa Grande	Attack	2011	0	0	0	1
1	Pampa Grande	Attack	2011	1	0	1	1
1	Pampa Regimiento	Attack	2011	0	0	0	1
1	Pampa Regimiento	Attack	2011	0	0	0	1
1	Pampa Regimiento	Attack	2011	0	0	0	1
1	Pampa Grande	Attack	2011	9	9	9	0
1	Pampa Regimiento	Attack	2011	0	0	0	1
1	Pampa Regimiento	Attack	2011	1	1	0	1
1	Pampa Grande	Attack	2011	9	9	9	0
1	Pampa Regimiento	Attack	2011	0	0	0	1
1	Pampa Grande	Attack	2011	0	0	0	1
1	Pampa Grande	Attack	2011	0	0	0	0
1	Pampa Grande	Attack	2011	0	0	0	1
1	Pampa Grande	Attack	2011	1	1	0	1
1	Pampa Grande	Attack	2011	0	0	0	1
1	Pampa Grande	Attack	2011	1	1	1	1
1	Pampa Grande	Attack	2011	0	0	0	1
1	Pampa Grande	Attack	2011	1	0	1	0
1	Pampa Grande	Attack	2011	0	0	0	1
1	Pampa Regimiento	Attack	2011	1	0	1	1
1	Pampa Regimiento	Attack	2011	0	0	0	1
1	Pampa Grande	Attack	2011	0	0	0	1
1	Pampa Grande	Attack	2011	0	0	0	1
1	Pampa Grande	Attack	2011	1	1	1	1
1	Pampa Regimiento	Attack	2011	0	0	0	1
1	Pampa Regimiento	Attack	2011	0	0	0	1
1	Pampa Regimiento	Attack	2011	0	0	0	1
1	Pampa Regimiento	Attack	2011	0	0	0	1
1	Pampa Regimiento	Attack	2011	0	0	0	1
1	Pampa Regimiento	Attack	2011	1	1	1	1
1	Pampa Regimiento	Attack	2011	1	0	1	1
1	Pampa Grande	Attack	2011	0	0	0	1
1	Pampa Regimiento	Attack	2011	0	0	0	1
1	Pampa Grande	Attack	2011	0	0	0	1
1	Pampa Grande	Attack	2011	0	0	0	1
1	Pampa Grande	Attack	2011	1	0	1	1
1	Pampa Regimiento	Attack	2011	0	0	0	1
1	Pampa Regimiento	Attack	2011	9	9	9	0
1	Pampa Regimiento	Attack	2011	1	1	0	1
1	Pampa Regimiento	Attack	2011	0	0	0	1
1	Pampa Grande	Attack	2011	1	0	1	1
1	Pampa Grande	Attack	2011	0	0	0	1
1	Pampa Regimiento	Attack	2011	0	0	0	1
1	Pampa Regimiento	Attack	2011	0	0	0	1
1	Pampa Regimiento	Attack	2011	0	0	0	1
1	Pampa Regimiento	Attack	2011	9	9	9	0
1	Pampa Regimiento	Attack	2011	0	0	0	1
1	Pampa Regimiento	Attack	2011	0	0	0	1
1	Pampa Regimiento	Attack	2011	1	0	1	1
1	Pampa Regimiento	Attack	2011	1	1	0	1
1	Pampa Regimiento	Attack	2011	1	1	0	1
1	Pampa Regimiento	Attack	2011	0	0	0	1
1	Pampa Regimiento	Attack	2011	1	0	1	1
1	Pampa Regimiento	Attack	2011	0	0	0	1
1	Pampa Regimiento	Attack	2011	1	1	1	1
1	Pampa Regimiento	Attack	2011	1	1	1	1
1	Pampa Grande	Attack	2011	0	0	0	1
1	Pampa Regimiento	Attack	2011	1	0	1	1
1	Pampa Grande	Attack	2011	0	0	0	1
1	Pampa Grande	Attack	2011	0	0	0	1
1	Pampa Grande	Attack	2011	0	0	0	1
1	Pampa Grande	Attack	2011	0	0	0	1
1	Pampa Grande	Attack	2011	9	9	9	0
1	Pampa Grande	Attack	2011	1	1	1	1
1	Pampa Grande	Attack	2011	0	0	0	1
1	Pampa Grande	Attack	2011	0	0	0	1
1	Pampa Grande	Attack	2011	1	0	1	1
1	Pampa Grande	Attack	2011	1	0	1	1
1	Pampa Grande	Attack	2011	1	0	1	1
1	Pampa Grande	Attack	2011	1	1	1	1
1	Pampa Grande	Attack	2011	9	9	9	0
1	Pampa Grande	Attack	2011	0	0	0	1
1	Pampa Regimiento	Attack	2011	0	0	0	1
1	Pampa Regimiento	Attack	2011	1	0	1	1
1	Pampa Grande	Attack	2011	0	0	0	1
1	Pampa Grande	Attack	2011	0	0	0	1
1	Pampa Grande	Attack	2011	1	1	0	1
1	Pampa Grande	Attack	2011	0	0	0	1
1	Pampa Grande	Attack	2011	0	0	0	1
1	Pampa Grande	Attack	2011	1	0	1	1
1	Pampa Grande	Attack	2011	9	9	9	0
1	Pampa Grande	Attack	2011	0	0	0	1
1	Pampa Grande	Attack	2011	1	0	1	1
1	Pampa Grande	Attack	2011	1	1	0	1
1	Pampa Grande	Attack	2011	0	0	0	1
1	Pampa Grande	Attack	2011	1	0	1	1
1	Pampa Grande	Attack	2011	1	0	1	1
1	Pampa Grande	Attack	2011	1	1	0	1
1	Pampa Grande	Attack	2011	1	1	1	1
1	Pampa Grande	Attack	2011	1	1	0	1
1	Lote 14	Attack	2011	0	0	0	1
1	Pampa Grande	Attack	2011	0	0	0	1
1	Pampa Verde	Attack	2011	0	0	0	1
1	Pampa Grande	Attack	2011	0	0	0	1
1	Pampa Verde	Attack	2011	0	0	0	1
1	Pampa Verde	Attack	2011	1	0	1	1
1	Pampa Verde	Attack	2011	1	0	1	1
1	Pampa Verde	Attack	2011	1	1	0	1
1	Pampa Grande	Attack	2011	0	0	0	1
1	Pampa Grande	Attack	2011	1	1	1	1
1	Pampa Verde	Attack	2011	0	0	0	1
1	Pampa Grande	Attack	2011	1	0	1	1
1	Pampa Regimiento	Attack	2011	0	0	0	1
1	Pampa Regimiento	Attack	2011	9	9	9	0
1	Pampa Regimiento	Attack	2011	9	9	9	0
1	Pampa Regimiento	Attack	2011	0	0	0	1
1	Pampa Verde	Attack	2011	0	0	0	1
1	Pampa Verde	Attack	2011	0	0	0	1
1	Pampa Verde	Attack	2011	0	0	0	1
1	Pampa Regimiento	Attack	2011	1	1	0	1
1	Pampa Regimiento	Attack	2011	0	0	0	1
1	Pampa Verde	Attack	2011	0	0	0	1
1	Pampa Regimiento	Attack	2011	9	9	9	0
1	Lote 14	Attack	2011	0	0	0	1
1	Pampa Regimiento	Attack	2011	1	0	1	1
1	Lote 14	Attack	2011	1	0	1	1
1	Lote 14	Attack	2011	1	0	1	1
1	Lote 14	Attack	2011	1	0	1	1
1	Pampa Regimiento	Attack	2011	0	0	0	1
1	Pampa Regimiento	Attack	2011	0	0	0	1
1	Lote 28	Attack	2011	1	0	1	1
1	Pampa Grande	Attack	2011	1	0	1	1
1	Lote 14	Attack	2011	0	0	0	1
1	Lote 14	Attack	2011	1	1	1	1
1	Lote 14	Attack	2011	0	0	0	1
1	Lote 28	Attack	2011	0	0	0	1
1	Pampa Grande	Attack	2011	0	0	0	1
1	Pampa Grande	Attack	2011	0	0	0	1
1	Pampa Regimiento	Attack	2011	1	0	1	1
1	Pampa Regimiento	Attack	2011	0	0	0	1
1	Lote 14	Attack	2011	1	0	1	1
1	Pampa Grande	Attack	2011	1	1	0	1
1	Pampa Regimiento	Attack	2011	0	0	0	1
1	Pampa Grande	Attack	2011	9	9	9	0
1	Pampa Regimiento	Attack	2011	0	0	0	1
1	Pampa Grande	Attack	2011	9	9	9	0
1	Pampa Regimiento	Attack	2011	0	0	0	1
2	Sur	Attack	2012	0	0	0	1
2	Sur	Attack	2012	1	0	1	1
2	Sur	Attack	2012	0	0	0	1
2	Santa Catalina	Attack	2012	0	0	0	1
2	Santa Catalina	Attack	2012	0	0	0	1
2	Sur	Attack	2012	0	0	0	1
2	Sur	Attack	2012	0	0	0	1
2	Santa Catalina	Attack	2012	0	0	0	1
2	Santa Catalina	Attack	2012	0	0	0	1
2	Santa Catalina	Attack	2012	1	0	1	1
2	Santa Catalina	Attack	2012	0	0	0	1
2	Avia Terai	Attack	2012	0	0	0	0
2	Sur	Attack	2012	0	0	0	1
2	Sur	Attack	2012	0	0	0	1
2	Santa Catalina	Attack	2012	0	0	0	1
2	Sur	Attack	2012	0	0	0	1
2	Sur	Attack	2012	1	0	1	1
2	Santa Catalina	Attack	2012	0	0	0	1
2	Avia Terai	Attack	2012	1	1	1	0
2	Avia Terai	Attack	2012	1	0	1	0
2	Sur	Attack	2012	1	1	0	1
2	Sur	Attack	2012	0	0	0	1
2	Santa Catalina	Attack	2012	0	0	0	1
2	Sur	Attack	2012	1	0	1	1
2	Sur	Attack	2012	0	0	0	1
2	Sur	Attack	2012	0	0	0	1
2	Sur	Attack	2012	0	0	0	1
2	Santa Catalina	Attack	2012	0	0	0	1
2	Avia Terai	Attack	2012	1	0	1	0
2	Avia Terai	Attack	2012	1	1	0	1
2	Santa Catalina	Attack	2012	0	0	0	1
2	Santa Catalina	Attack	2012	0	0	0	1
2	Santa Catalina	Attack	2012	0	0	0	1
2	Sur	Attack	2012	0	0	0	1
2	Santa Catalina	Attack	2012	0	0	0	1
2	Sur	Attack	2012	1	0	1	1
2	Avia Terai	Attack	2012	1	1	0	0
2	Sur	Attack	2012	0	0	0	1
2	Sur	Attack	2012	0	0	0	1
2	Santa Catalina	Attack	2012	0	0	0	1
2	Sur	Attack	2012	0	0	0	1
2	Sur	Attack	2012	0	0	0	1
2	Sur	Attack	2012	0	0	0	1
2	Sur	Attack	2012	0	0	0	1
2	Sur	Attack	2012	0	0	0	1
2	Sur	Attack	2012	0	0	0	1
2	Sur	Attack	2012	0	0	0	1
2	Santa Catalina	Attack	2012	1	0	1	1
2	Sur	Attack	2012	0	0	0	1
2	Sur	Attack	2012	0	0	0	1
2	Sur	Attack	2012	0	0	0	1
2	Sur	Attack	2012	0	0	0	1
2	Santa Catalina	Attack	2012	1	0	1	1
2	Santa Catalina	Attack	2012	0	0	0	1
2	Avia Terai	Attack	2012	1	0	1	0
2	Santa Catalina	Attack	2012	0	0	0	1
2	Sur	Attack	2012	0	0	0	1
2	Sur	Attack	2012	0	0	0	1
2	Sur	Attack	2012	0	0	0	1
2	Santa Catalina	Attack	2012	0	0	0	1
2	Sur	Attack	2012	0	0	0	1
2	Sur	Attack	2012	0	0	0	1
2	Sur	Attack	2012	0	0	0	1
2	Santa Catalina	Attack	2012	0	0	0	1
2	Sur	Attack	2012	0	0	0	1
2	Santa Catalina	Attack	2012	0	0	0	1
2	Sur	Attack	2012	0	0	0	1
2	Sur	Attack	2012	0	0	0	1
2	Sur	Attack	2012	1	1	0	1
2	Sur	Attack	2012	0	0	0	1
2	Sur	Attack	2012	0	0	0	1
2	Sur	Attack	2012	0	0	0	1
2	Sur	Attack	2012	0	0	0	1
2	Santa Catalina	Attack	2012	1	0	1	1
2	Santa Catalina	Attack	2012	0	0	0	1
2	Avia Terai	Attack	2012	1	0	1	0
2	Sur	Attack	2012	0	0	0	1
2	Sur	Attack	2012	0	0	0	1
2	Sur	Attack	2012	0	0	0	1
2	Sur	Attack	2012	0	0	0	1
2	Sur	Attack	2012	0	0	0	1
2	Avia Terai	Attack	2012	1	0	1	1
2	Avia Terai	Attack	2012	1	0	1	0
2	Sur	Attack	2012	1	0	1	1
2	Santa Catalina	Attack	2012	0	0	0	1
2	Sur	Attack	2012	0	0	0	1
2	Sur	Attack	2012	0	0	0	1
2	Sur	Attack	2012	0	0	0	1
2	Santa Catalina	Attack	2012	1	0	1	1
2	Sur	Attack	2012	0	0	0	1
2	Sur	Attack	2012	0	0	0	1
2	Santa Catalina	Attack	2012	0	0	0	1
2	Santa Catalina	Attack	2012	0	0	0	1
2	Santa Catalina	Attack	2012	0	0	0	1
2	Santa Catalina	Attack	2012	0	0	0	1
2	Santa Catalina	Attack	2012	0	0	0	1
2	Santa Catalina	Attack	2012	0	0	0	1
2	Santa Catalina	Attack	2012	1	0	1	1
2	Santa Catalina	Attack	2012	9	9	9	0
2	Santa Catalina	Attack	2012	0	0	0	1
2	Sur	Attack	2012	0	0	0	1
2	Sur	Attack	2012	0	0	0	1
2	Avia Terai	Attack	2012	1	0	1	1
2	Avia Terai	Attack	2012	1	1	0	0
2	Santa Catalina	Attack	2012	0	0	0	1
2	Sur	Attack	2012	0	0	0	1
2	Sur	Attack	2012	0	0	0	1
2	Santa Catalina	Attack	2012	0	0	0	1
2	Santa Catalina	Attack	2012	0	0	0	1
2	Santa Catalina	Attack	2012	0	0	0	1
2	Avia Terai	Attack	2012	1	1	0	1
2	Avia Terai	Attack	2012	0	0	0	0
2	Santa Catalina	Attack	2012	0	0	0	1
2	Sur	Attack	2012	0	0	0	1
2	Sur	Attack	2012	0	0	0	1
2	Santa Catalina	Attack	2012	0	0	0	1
2	Santa Catalina	Attack	2012	0	0	0	1
2	Santa Catalina	Attack	2012	1	0	1	1
2	Avia Terai	Attack	2012	0	0	0	0
2	Avia Terai	Attack	2012	0	0	0	0
2	Avia Terai	Attack	2012	0	0	0	1
2	Santa Catalina	Attack	2012	0	0	0	1
2	Sur	Attack	2012	0	0	0	1
2	Sur	Attack	2012	0	0	0	1
2	Avia Terai	Attack	2012	0	0	0	0
2	Avia Terai	Attack	2012	0	0	0	0
2	Sur	Attack	2012	0	0	0	1
2	Sur	Attack	2012	0	0	0	1
2	Sur	Attack	2012	0	0	0	1
2	Avia Terai	Attack	2012	1	0	1	1
2	Sur	Attack	2012	0	0	0	1
2	Sur	Attack	2012	0	0	0	1
2	Sur	Attack	2012	0	0	0	1
2	Santa Catalina	Attack	2012	0	0	0	1
2	Avia Terai	Attack	2012	1	1	0	0
2	Sur	Attack	2012	0	0	0	1
2	Santa Catalina	Attack	2012	0	0	0	1
2	Santa Catalina	Attack	2012	0	0	0	1
2	Avia Terai	Attack	2012	0	0	0	0
2	Sur	Attack	2012	1	1	0	1
2	Sur	Attack	2012	0	0	0	1
2	Sur	Attack	2012	0	0	0	1
2	Santa Catalina	Attack	2012	0	0	0	1
2	Santa Catalina	Attack	2012	0	0	0	1
2	Avia Terai	Attack	2012	1	1	0	1
2	Santa Catalina	Attack	2012	0	0	0	1
2	Santa Catalina	Attack	2012	0	0	0	1
2	Sur	Attack	2012	0	0	0	1
2	Sur	Attack	2012	0	0	0	1
2	Santa Catalina	Attack	2012	1	0	1	1
2	Avia Terai	Attack	2012	1	0	1	1
2	Avia Terai	Attack	2012	1	0	1	1
2	Santa Catalina	Attack	2012	0	0	0	1
2	Santa Catalina	Attack	2012	0	0	0	1
2	Santa Catalina	Attack	2012	0	0	0	1
2	Sur	Attack	2012	0	0	0	1
2	Santa Catalina	Attack	2012	0	0	0	1
2	Sur	Attack	2012	0	0	0	1
2	Santa Catalina	Attack	2012	0	0	0	1
2	Sur	Attack	2012	0	0	0	1
2	Santa Catalina	Attack	2012	0	0	0	1
2	Santa Catalina	Attack	2012	0	0	0	1
2	Santa Catalina	Attack	2012	0	0	0	1
2	Santa Catalina	Attack	2012	0	0	0	1
2	Sur	Attack	2012	0	0	0	1
2	Avia Terai	Attack	2012	1	1	0	1
2	Santa Catalina	Attack	2012	0	0	0	1
2	Sur	Attack	2012	0	0	0	1
2	Avia Terai	Attack	2012	1	0	1	1
2	Sur	Attack	2012	0	0	0	1
2	Sur	Attack	2012	0	0	0	1
2	Sur	Attack	2012	0	0	0	1
2	Avia Terai	Attack	2012	1	1	0	1
2	Santa Catalina	Attack	2012	0	0	0	1
2	Santa Catalina	Attack	2012	0	0	0	1
2	Sur	Attack	2012	0	0	0	1
2	Avia Terai	Attack	2012	1	1	0	1
2	Sur	Attack	2012	1	0	1	1
2	Sur	Attack	2012	0	0	0	1
2	Santa Catalina	Attack	2012	1	0	1	1
2	Santa Catalina	Attack	2012	0	0	0	1
2	Sur	Attack	2012	0	0	0	1
2	Sur	Attack	2012	0	0	0	1
2	Santa Catalina	Attack	2012	0	0	0	1
2	Santa Catalina	Attack	2012	0	0	0	1
2	Sur	Attack	2012	0	0	0	1
2	Sur	Attack	2012	0	0	0	1
2	Avia Terai	Attack	2012	0	0	0	0
2	Santa Catalina	Attack	2012	0	0	0	1
2	Santa Catalina	Attack	2012	0	0	0	1
2	Santa Catalina	Attack	2012	0	0	0	1
2	Sur	Attack	2012	0	0	0	1
2	Sur	Attack	2012	0	0	0	1
2	Sur	Attack	2012	0	0	0	1
2	Avia Terai	Attack	2012	1	1	0	1
2	Avia Terai	Attack	2012	1	1	0	1
2	Sur	Attack	2012	0	0	0	1
2	Sur	Attack	2012	0	0	0	1
2	Avia Terai	Attack	2012	1	0	1	1
2	Santa Catalina	Attack	2012	0	0	0	1
2	Sur	Attack	2012	0	0	0	1
2	Sur	Attack	2012	0	0	0	1
2	Sur	Attack	2012	0	0	0	1
2	Sur	Attack	2012	0	0	0	1
2	Santa Catalina	Attack	2012	0	0	0	1
2	Sur	Attack	2012	0	0	0	1
2	Sur	Attack	2012	0	0	0	1
2	Santa Catalina	Attack	2012	0	0	0	1
2	Sur	Attack	2012	0	0	0	1
2	Avia Terai	Attack	2012	1	0	1	0
2	Santa Catalina	Attack	2012	1	0	1	1
2	Sur	Attack	2012	0	0	0	1
2	Sur	Attack	2012	0	0	0	1
2	Sur	Attack	2012	0	0	0	1
2	Sur	Attack	2012	0	0	0	1
2	Sur	Attack	2012	0	0	0	1
2	Santa Catalina	Attack	2012	0	0	0	1
2	Santa Catalina	Attack	2012	0	0	0	1
2	Santa Catalina	Attack	2012	0	0	0	1
2	Avia Terai	Attack	2012	1	1	0	1
2	Avia Terai	Attack	2012	1	0	1	1
2	Avia Terai	Attack	2012	1	1	0	1
2	Santa Catalina	Attack	2012	0	0	0	1
2	Avia Terai	Attack	2012	0	0	0	0
2	Sur	Attack	2012	0	0	0	1
2	Sur	Attack	2012	0	0	0	1
2	Santa Catalina	Attack	2012	0	0	0	1
2	Sur	Attack	2012	0	0	0	1
4	Urban	Attack	2012	0	0	0	1
4	Urban	Attack	2012	0	0	0	1
4	Urban	Attack	2012	1	0	1	1
4	Urban	Attack	2012	0	0	0	1
4	Urban	Attack	2012	0	0	0	1
4	Urban	Attack	2012	0	0	0	1
4	Urban	Attack	2013	0	0	0	0
4	Urban	Attack	2012	0	0	0	0
4	Urban	Attack	2013	0	0	0	0
4	Urban	Attack	2012	0	0	0	1
4	Urban	Attack	2012	0	0	0	1
4	Urban	Attack	2012	0	0	0	1
4	Urban	Attack	2012	0	0	0	1
4	Urban	Attack	2012	0	0	0	1
4	Urban	Attack	2012	0	0	0	1
4	Urban	Attack	2012	1	0	1	1
4	Urban	Attack	2012	1	0	1	1
4	Urban	Attack	2012	0	0	0	0
4	Urban	Attack	2012	0	0	0	0
4	Urban	Attack	2013	0	0	0	0
4	Urban	Attack	2012	0	0	0	1
4	Urban	Attack	2012	0	0	0	1
4	Urban	Attack	2012	0	0	0	1
4	Urban	Attack	2012	0	0	0	1
4	Urban	Attack	2012	0	0	0	0
4	Urban	Attack	2012	0	0	0	1
4	Urban	Attack	2012	0	0	0	1
4	Urban	Attack	2012	0	0	0	1
4	Urban	Attack	2012	1	0	1	1
4	Urban	Attack	2012	0	0	0	0
4	Urban	Attack	2012	9	9	9	0
4	Urban	Attack	2012	0	0	0	0
4	Urban	Attack	2013	0	0	0	0
4	Urban	Attack	2012	0	0	0	0
4	Urban	Attack	2012	0	0	0	0
4	Urban	Attack	2012	0	0	0	1
4	Urban	Attack	2013	0	0	0	1
4	Urban	Attack	2012	0	0	0	0
4	Urban	Attack	2012	0	0	0	1
4	Urban	Attack	2012	1	1	1	1
4	Urban	Attack	2013	0	0	0	1
4	Urban	Attack	2012	0	0	0	0
4	Urban	Attack	2012	0	0	0	0
4	Urban	Attack	2012	0	0	0	0
4	Urban	Attack	2013	0	0	0	0
4	Urban	Attack	2012	0	0	0	0
4	Urban	Attack	2013	0	0	0	0
4	Urban	Attack	2013	0	0	0	1
4	Urban	Attack	2013	0	0	0	0
4	Urban	Attack	2013	0	0	0	0
4	Urban	Attack	2012	0	0	0	1
4	Urban	Attack	2012	0	0	0	1
4	Urban	Attack	2012	0	0	0	1
4	Urban	Attack	2012	0	0	0	1
4	Urban	Attack	2013	0	0	0	1
4	Urban	Attack	2012	0	0	0	1
4	Urban	Attack	2012	0	0	0	0
4	Urban	Attack	2012	0	0	0	1
4	Urban	Attack	2012	1	1	0	1
4	Urban	Attack	2012	0	0	0	0
4	Urban	Attack	2013	0	0	0	0
4	Urban	Attack	2013	0	0	0	1
4	Urban	Attack	2012	0	0	0	1
4	Urban	Attack	2012	0	0	0	1
4	Urban	Attack	2012	1	0	1	1
4	Urban	Attack	2012	0	0	0	0
4	Urban	Attack	2012	0	0	0	0
4	Urban	Attack	2013	0	0	0	0
4	Urban	Attack	2012	0	0	0	1
4	Urban	Attack	2012	0	0	0	1
4	Urban	Attack	2012	0	0	0	1
4	Urban	Attack	2012	0	0	0	1
4	Urban	Attack	2013	0	0	0	0
4	Urban	Attack	2013	0	0	0	1
4	Urban	Attack	2012	1	1	0	0
4	Urban	Attack	2012	0	0	0	1
4	Urban	Attack	2012	1	0	1	1
4	Urban	Attack	2013	0	0	0	0
4	Urban	Attack	2012	0	0	0	0
4	Urban	Attack	2012	0	0	0	0
4	Urban	Attack	2012	0	0	0	0
4	Urban	Attack	2013	0	0	0	0
4	Urban	Attack	2012	9	9	9	0
4	Urban	Attack	2012	0	0	0	0
4	Urban	Attack	2012	0	0	0	0
4	Urban	Attack	2013	0	0	0	1
4	Urban	Attack	2012	1	1	0	1
4	Urban	Attack	2012	0	0	0	0
4	Urban	Attack	2013	0	0	0	1
4	Urban	Attack	2012	0	0	0	1
4	Urban	Attack	2012	0	0	0	0
4	Urban	Attack	2013	0	0	0	0
4	Urban	Attack	2012	0	0	0	1
4	Urban	Attack	2012	0	0	0	0
4	Urban	Attack	2012	1	0	1	1
4	Urban	Attack	2012	0	0	0	0
4	Urban	Attack	2013	0	0	0	0
4	Urban	Attack	2013	0	0	0	0
4	Urban	Attack	2013	0	0	0	1
4	Urban	Attack	2013	0	0	0	0
4	Urban	Attack	2013	0	0	0	0
4	Urban	Attack	2013	0	0	0	0
4	Urban	Attack	2013	0	0	0	1
4	Urban	Attack	2012	0	0	0	1
4	Urban	Attack	2012	1	1	1	1
4	Urban	Attack	2013	0	0	0	0
4	Urban	Attack	2012	0	0	0	1
4	Urban	Attack	2013	0	0	0	0
4	Urban	Attack	2013	0	0	0	1
4	Urban	Attack	2012	0	0	0	1
4	Urban	Attack	2013	0	0	0	0
4	Urban	Attack	2013	0	0	0	0
4	Urban	Attack	2012	0	0	0	1
4	Urban	Attack	2012	0	0	0	0
4	Urban	Attack	2013	0	0	0	0
4	Urban	Attack	2012	0	0	0	0
4	Urban	Attack	2013	0	0	0	1
4	Urban	Attack	2012	0	0	0	0
4	Urban	Attack	2012	0	0	0	0
4	Urban	Attack	2013	0	0	0	0
4	Urban	Attack	2013	0	0	0	0
4	Urban	Attack	2012	0	0	0	1
4	Urban	Attack	2012	0	0	0	1
4	Urban	Attack	2012	0	0	0	1
4	Urban	Attack	2013	0	0	0	1
4	Urban	Attack	2013	0	0	0	0
4	Urban	Attack	2012	0	0	0	0
4	Urban	Attack	2013	0	0	0	0
4	Urban	Attack	2012	9	9	9	0
4	Urban	Attack	2012	0	0	0	1
4	Urban	Attack	2012	0	0	0	1
4	Urban	Attack	2012	0	0	0	1
4	Urban	Attack	2012	0	0	0	0
4	Urban	Attack	2012	0	0	0	0
4	Urban	Attack	2012	0	0	0	0
4	Urban	Attack	2012	0	0	0	0
4	Urban	Attack	2012	0	0	0	1
4	Urban	Attack	2012	0	0	0	0
4	Urban	Attack	2012	0	0	0	0
4	Urban	Attack	2013	0	0	0	0
4	Urban	Attack	2012	0	0	0	0
4	Urban	Attack	2012	0	0	0	0
4	Urban	Attack	2012	1	1	1	1
4	Urban	Attack	2013	0	0	0	1
4	Urban	Attack	2013	0	0	0	0
4	Urban	Attack	2013	1	1	1	1
4	Urban	Attack	2012	0	0	0	1
4	Urban	Attack	2012	0	0	0	1
4	Urban	Attack	2012	0	0	0	1
4	Urban	Attack	2013	0	0	0	0
4	Urban	Attack	2012	0	0	0	0
4	Urban	Attack	2013	0	0	0	0
4	Urban	Attack	2012	1	1	1	1
4	Urban	Attack	2012	1	0	1	1
4	Urban	Attack	2012	0	0	0	0
4	Urban	Attack	2012	0	0	0	0
4	Urban	Attack	2012	0	0	0	1
4	Urban	Attack	2012	0	0	0	0
4	Urban	Attack	2013	0	0	0	0
4	Urban	Attack	2013	0	0	0	0
4	Urban	Attack	2012	0	0	0	0
4	Urban	Attack	2012	1	1	0	1
4	Urban	Attack	2012	0	0	0	0
4	Urban	Attack	2012	0	0	0	0
4	Urban	Attack	2013	1	0	1	1
4	Urban	Attack	2012	0	0	0	1
4	Urban	Attack	2012	0	0	0	1
4	Urban	Attack	2012	0	0	0	1
4	Urban	Attack	2012	0	0	0	0
4	Urban	Attack	2012	0	0	0	0
4	Urban	Attack	2012	0	0	0	0
4	Urban	Attack	2012	0	0	0	0
4	Urban	Attack	2012	0	0	0	0
4	Urban	Attack	2012	0	0	0	0
4	Urban	Attack	2012	0	0	0	0
4	Urban	Attack	2013	0	0	0	0
4	Urban	Attack	2013	0	0	0	1
4	Urban	Attack	2013	0	0	0	0
4	Urban	Attack	2012	0	0	0	0
4	Urban	Attack	2012	0	0	0	1
4	Urban	Attack	2012	0	0	0	1
4	Urban	Attack	2012	1	0	1	1
4	Urban	Attack	2013	0	0	0	1
4	Urban	Attack	2012	1	0	1	1
4	Urban	Attack	2012	1	0	1	1
4	Urban	Attack	2013	0	0	0	0
4	Urban	Attack	2012	1	0	1	1
4	Urban	Attack	2012	0	0	0	0
4	Urban	Attack	2013	0	0	0	1
4	Urban	Attack	2013	0	0	0	1
4	Urban	Attack	2012	9	9	9	0
4	Urban	Attack	2012	9	9	9	0
4	Urban	Attack	2012	9	9	9	0
4	Urban	Attack	2013	9	9	9	0
4	Urban	Attack	2013	9	9	9	0
4	Urban	Attack	2013	9	9	9	0
4	Urban	Attack	2013	9	9	9	0
1	Lote 28	Surveillance	2013	1	0	1	1
1	Lote 28	Surveillance	2013	1	0	1	1
1	Pampa Grande	Surveillance	2012	0	0	0	1
1	Pampa Grande	Surveillance	2012	1	0	1	1
1	Pampa Grande	Surveillance	2012	9	9	9	0
1	Pampa Grande	Surveillance	2012	0	0	0	1
1	Pampa Grande	Surveillance	2012	0	0	0	1
1	Pampa Grande	Surveillance	2012	0	0	0	1
1	Pampa Grande	Surveillance	2012	0	0	0	1
1	Pampa Grande	Surveillance	2012	0	0	0	1
1	Pampa Grande	Surveillance	2012	0	0	0	1
1	Pampa Grande	Surveillance	2012	0	0	0	1
1	Pampa Grande	Surveillance	2012	9	9	9	0
1	Pampa Grande	Surveillance	2012	0	0	0	1
1	Pampa Grande	Surveillance	2012	0	0	0	1
1	Pampa Grande	Surveillance	2012	1	0	1	1
1	Pampa Grande	Surveillance	2012	0	0	0	1
1	Pampa Grande	Surveillance	2012	0	0	0	1
1	Pampa Grande	Surveillance	2012	0	0	0	1
1	Pampa Grande	Surveillance	2012	0	0	0	1
1	Pampa Grande	Surveillance	2012	1	0	1	1
1	Pampa Grande	Surveillance	2012	0	0	0	1
1	Pampa Grande	Surveillance	2012	0	0	0	1
1	Pampa Grande	Surveillance	2012	0	0	0	1
1	Pampa Grande	Surveillance	2012	0	0	0	1
1	Pampa Grande	Surveillance	2012	0	0	0	1
1	Pampa Grande	Surveillance	2012	0	0	0	1
1	Pampa Grande	Surveillance	2012	0	0	0	1
1	Pampa Grande	Surveillance	2012	0	0	0	1
1	Pampa Grande	Surveillance	2012	1	0	1	1
1	Pampa Grande	Surveillance	2012	0	0	0	1
1	Pampa Grande	Surveillance	2012	1	0	1	1
1	Pampa Grande	Surveillance	2012	0	0	0	1
1	Pampa Grande	Surveillance	2012	1	0	1	1
1	Pampa Grande	Surveillance	2012	0	0	0	1
1	Pampa Grande	Surveillance	2012	0	0	0	1
1	Pampa Grande	Surveillance	2012	1	0	1	1
1	Pampa Grande	Surveillance	2012	0	0	0	1
1	Pampa Grande	Surveillance	2012	0	0	0	1
1	Pampa Grande	Surveillance	2012	0	0	0	1
1	Pampa Grande	Surveillance	2012	1	0	1	1
1	Pampa Grande	Surveillance	2012	9	9	9	0
1	Pampa Grande	Surveillance	2012	0	0	0	1
1	Pampa Grande	Surveillance	2012	0	0	0	1
1	Pampa Grande	Surveillance	2012	0	0	0	1
1	Pampa Grande	Surveillance	2012	0	0	0	1
1	Pampa Grande	Surveillance	2012	0	0	0	1
1	Pampa Grande	Surveillance	2012	0	0	0	1
1	Pampa Grande	Surveillance	2012	0	0	0	1
1	Pampa Grande	Surveillance	2012	0	0	0	1
1	Pampa Grande	Surveillance	2012	0	0	0	1
1	Pampa Grande	Surveillance	2012	0	0	0	1
1	Pampa Grande	Surveillance	2012	0	0	0	1
1	Pampa Grande	Surveillance	2012	0	0	0	1
1	Pampa Grande	Surveillance	2012	0	0	0	1
1	Pampa Grande	Surveillance	2012	0	0	0	1
1	Pampa Grande	Surveillance	2012	1	0	1	1
1	Pampa Grande	Surveillance	2012	0	0	0	1
1	Pampa Grande	Surveillance	2012	0	0	0	1
1	Pampa Grande	Surveillance	2012	0	0	0	1
1	Pampa Grande	Surveillance	2012	9	9	9	0
1	Pampa Grande	Surveillance	2012	0	0	0	1
1	Pampa Grande	Surveillance	2012	0	0	0	1
1	Pampa Grande	Surveillance	2012	1	0	1	1
1	Pampa Grande	Surveillance	2012	9	9	9	0
1	Pampa Grande	Surveillance	2012	0	0	0	1
1	Pampa Grande	Surveillance	2012	1	0	1	1
1	Pampa Grande	Surveillance	2012	1	0	1	1
1	Pampa Grande	Surveillance	2012	0	0	0	1
1	Pampa Grande	Surveillance	2012	0	0	0	1
1	Pampa Grande	Surveillance	2012	0	0	0	1
1	Pampa Grande	Surveillance	2012	0	0	0	1
1	Pampa Grande	Surveillance	2012	0	0	0	1
1	Pampa Grande	Surveillance	2012	0	0	0	1
1	Pampa Grande	Surveillance	2012	1	0	1	1
1	Pampa Grande	Surveillance	2012	1	1	0	1
1	Pampa Grande	Surveillance	2012	0	0	0	1
1	Pampa Grande	Surveillance	2012	0	0	0	1
1	Pampa Grande	Surveillance	2012	1	0	1	1
1	Pampa Grande	Surveillance	2012	0	0	0	1
1	Pampa Grande	Surveillance	2012	0	0	0	1
1	Pampa Grande	Surveillance	2012	0	0	0	1
1	Pampa Grande	Surveillance	2012	0	0	0	1
1	Pampa Grande	Surveillance	2012	0	0	0	1
1	Pampa Grande	Surveillance	2012	0	0	0	1
1	Pampa Grande	Surveillance	2012	1	0	1	1
1	Pampa Grande	Surveillance	2012	1	0	1	1
1	Pampa Grande	Surveillance	2012	0	0	0	1
1	Pampa Grande	Surveillance	2012	1	0	1	1
1	Pampa Grande	Surveillance	2012	1	0	1	1
1	Pampa Grande	Surveillance	2012	0	0	0	1
1	Pampa Grande	Surveillance	2012	0	0	0	1
1	Pampa Grande	Surveillance	2012	0	0	0	1
1	Pampa Grande	Surveillance	2012	0	0	0	1
1	Pampa Grande	Surveillance	2012	0	0	0	1
1	Pampa Grande	Surveillance	2012	0	0	0	1
1	Pampa Grande	Surveillance	2012	0	0	0	1
1	Pampa Grande	Surveillance	2012	1	0	1	1
1	Pampa Grande	Surveillance	2012	0	0	0	1
1	Pampa Grande	Surveillance	2012	1	0	1	1
1	Pampa Grande	Surveillance	2012	1	0	1	1
1	Pampa Grande	Surveillance	2012	9	9	9	0
1	Pampa Grande	Surveillance	2012	0	0	0	1
1	Pampa Grande	Surveillance	2012	0	0	0	1
1	Pampa Grande	Surveillance	2012	0	0	0	1
1	Pampa Grande	Surveillance	2012	0	0	0	1
1	Pampa Grande	Surveillance	2012	0	0	0	1
1	Pampa Grande	Surveillance	2012	0	0	0	1
1	Pampa Grande	Surveillance	2012	0	0	0	1
1	Pampa Grande	Surveillance	2012	0	0	0	1
1	Pampa Grande	Surveillance	2012	0	0	0	1
1	Pampa Grande	Surveillance	2012	0	0	0	1
1	Pampa Grande	Surveillance	2012	0	0	0	1
1	Pampa Grande	Surveillance	2012	1	0	1	1
1	Pampa Grande	Surveillance	2012	0	0	0	1
1	Pampa Grande	Surveillance	2012	0	0	0	1
1	Pampa Grande	Surveillance	2012	0	0	0	1
1	Pampa Grande	Surveillance	2012	0	0	0	1
1	Pampa Grande	Surveillance	2012	0	0	0	1
1	Pampa Grande	Surveillance	2012	0	0	0	1
1	Pampa Grande	Surveillance	2012	0	0	0	1
1	Pampa Grande	Surveillance	2012	0	0	0	1
1	Pampa Grande	Surveillance	2012	0	0	0	1
1	Pampa Grande	Surveillance	2012	0	0	0	1
1	Pampa Grande	Surveillance	2012	0	0	0	1
1	Pampa Grande	Surveillance	2012	0	0	0	1
1	Pampa Grande	Surveillance	2012	1	0	1	1
1	Pampa Grande	Surveillance	2012	0	0	0	1
1	Pampa Grande	Surveillance	2012	1	0	1	1
1	Pampa Grande	Surveillance	2012	0	0	0	1
1	Pampa Grande	Surveillance	2012	9	9	9	0
1	Pampa Regimiento	Surveillance	2015	1	0	1	1
1	Pampa Regimiento	Surveillance	2015	1	0	1	1
1	Pampa Regimiento	Surveillance	2015	1	0	1	1
1	Pampa Regimiento	Surveillance	2015	1	0	1	1
2	Avia Terai	Surveillance	2012	0	0	0	0
2	Sur	Surveillance	2012	0	0	0	1
2	Sur	Surveillance	2015	9	9	9	1												4			2	no	60	no	1	no	caballo	1
2	Sur	Surveillance	2015	9	9	9	1												5			1	1	30	no	1	no	chancho	3
2	Sur	Surveillance	2015	9	9	9	1												4			2	3	8	0	1	0	loro	1
2	Sur	Surveillance	2015	9	9	9	1												2			no	no	no	no	no	no	no
2	Sur	Surveillance	2015	9	9	9	1												1			1	no	no	no	no	no	no
2	Sur	Surveillance	2015	9	9	9	1												4			3	0	10	0	0	0	0	0
4	Urban	Surveillance	2013	0	0	0	1
4	Urban	Surveillance	2013	1	1	1	1
4	Urban	Surveillance	2013	0	0	0	0
4	Urban	Surveillance	2013	0	0	0	0
4	Urban	Surveillance	2013	0	0	0	1
4	Urban	Surveillance	2013	0	0	0	0
4	Urban	Surveillance	2013	1	1	0	1
4	Urban	Surveillance	2013	0	0	0	1
4	Urban	Surveillance	2013	0	0	0	1
4	Urban	Surveillance	2013	0	0	0	0
4	Urban	Surveillance	2013	0	0	0	1
4	Urban	Surveillance	2013	0	0	0	0
4	Urban	Surveillance	2013	0	0	0	0
4	Urban	Surveillance	2013	1	1	1	1
4	Urban	Surveillance	2013	0	0	0	1
4	Urban	Surveillance	2013	0	0	0	0
4	Urban	Surveillance	2014	0	0	0	1
4	Urban	Surveillance	2015	0	0	0	1
4	Urban	Surveillance	2015	0	0	0	1
4	Urban	Surveillance	2015	0	0	0	1
4	Urban	Surveillance	2015	0	0	0	1
4	Urban	Surveillance	2014	0	0	0	1
4	Urban	Surveillance	2015	0	0	0	1
4	Urban	Surveillance	2015	0	0	0	1
4	Urban	Surveillance	2015	0	0	0	1
4	Urban	Surveillance	2014	0	0	0	1
4	Urban	Surveillance	2015	0	0	0	1
4	Urban	Surveillance	2015	0	0	0	1
4	Urban	Surveillance	2015	0	0	0	1
4	Urban	Surveillance	2015	0	0	0	1
4	Urban	Surveillance	2015	0	0	0	1
4	Urban	Surveillance	2015	0	0	0	1
4	Urban	Surveillance	2015	0	0	0	1
4	Urban	Surveillance	2015	0	0	0	1
4	Urban	Surveillance	2014	0	0	0	1
4	Urban	Surveillance	2014	0	0	0	1
4	Urban	Surveillance	2015	0	0	0	1
4	Urban	Surveillance	2015	0	0	0	1
4	Urban	Surveillance	2014	0	0	0	1
4	Urban	Surveillance	2014	0	0	0	1
4	Urban	Surveillance	2015	0	0	0	1
4	Urban	Surveillance	2015	0	0	0	1
4	Urban	Surveillance	2014	0	0	0	1
4	Urban	Surveillance	2015	0	0	0	1
4	Urban	Surveillance	2015	0	0	0	1
4	Urban	Surveillance	2015	0	0	0	1
4	Urban	Surveillance	2014	0	0	0	1
4	Urban	Surveillance	2015	0	0	0	1
4	Urban	Surveillance	2015	0	0	0	1
4	Urban	Surveillance	2015	0	0	0	1
4	Urban	Surveillance	2015	0	0	0	1
4	Urban	Surveillance	2015	0	0	0	1
4	Urban	Surveillance	2014	0	0	0	1
4	Urban	Surveillance	2014	0	0	0	1
4	Urban	Surveillance	2014	0	0	0	1
4	Urban	Surveillance	2015	0	0	0	1
4	Urban	Surveillance	2014	0	0	0	1
4	Urban	Surveillance	2014	0	0	0	1
4	Urban	Surveillance	2014	0	0	0	1
4	Urban	Surveillance	2015	0	0	0	1
4	Urban	Surveillance	2014	0	0	0	1
4	Urban	Surveillance	2015	0	0	0	1
4	Urban	Surveillance	2015	0	0	0	1
4	Urban	Surveillance	2015	0	0	0	1
4	Urban	Surveillance	2014	0	0	0	1
4	Urban	Surveillance	2015	1	1	1	1
4	Urban	Surveillance	2015	0	0	0	1
4	Urban	Surveillance	2015	0	0	0	1
4	Urban	Surveillance	2015	0	0	0	1
4	Urban	Surveillance	2015	0	0	0	1
4	Urban	Surveillance	2014	0	0	0	1
4	Urban	Surveillance	2015	0	0	0	1
4	Urban	Surveillance	2015	0	0	0	1
4	Urban	Surveillance	2014	0	0	0	1
4	Urban	Surveillance	2015	0	0	0	1
4	Urban	Surveillance	2015	0	0	0	1
4	Urban	Surveillance	2015	0	0	0	1
4	Urban	Surveillance	2014	0	0	0	1
4	Urban	Surveillance	2014	0	0	0	1
4	Urban	Surveillance	2014	0	0	0	1
4	Urban	Surveillance	2014	0	0	0	1
4	Urban	Surveillance	2014	0	0	0	1
4	Urban	Surveillance	2014	0	0	0	1
4	Urban	Surveillance	2015	0	0	0	1
4	Urban	Surveillance	2015	0	0	0	1
4	Urban	Surveillance	2015	0	0	0	1
4	Urban	Surveillance	2014	0	0	0	1
4	Urban	Surveillance	2015	0	0	0	1
4	Urban	Surveillance	2014	0	0	0	1
4	Urban	Surveillance	2015	0	0	0	1
4	Urban	Surveillance	2015	1	0	1	1
4	Urban	Surveillance	2014	0	0	0	1
4	Urban	Surveillance	2014	0	0	0	1
4	Urban	Surveillance	2014	0	0	0	1
4	Urban	Surveillance	2014	0	0	0	1
4	Urban	Surveillance	2015	0	0	0	1
4	Urban	Surveillance	2014	0	0	0	1
4	Urban	Surveillance	2015	0	0	0	1
4	Urban	Surveillance	2014	0	0	0	1
4	Urban	Surveillance	2014	0	0	0	1
4	Urban	Surveillance	2015	0	0	0	1
4	Urban	Surveillance	2015	0	0	0	1
4	Urban	Surveillance	2015	0	0	0	1

## Sheet: Index
Environment: Type of environment
1: Rural
2: Established peri-urban
4: Urban
Houses from Recent Peri-urban neighbourhoods were excluded
Community: Name of rural community, peri-urban neighbourhood
Phase: Phase of the intervention
Attack: First vector survey and house spraying intervention
Surveillance: Focal vector survey and house spraying after the attack phase
Date: Year of vector survey
Infest Ti TMS: House infestation with Triatoma infestans by timed-manual searches in the first period (2011-2013)
1: Infested
0: Not infested
9: Not inspected
Infest Domi TMS: Domestic infestation with Triatoma infestans by timed-manual searches in the first period (2011-2013)
1: Infested
0: Not infested
9: Not inspected
Infest Peri TMS: Peridomestic infestation with Triatoma infestans by timed-manual searches in the first period (2011-2013)
1: Infested
0: Not infested
9: Not inspected
House spraying: House spraying with pyrethroids after vector survey in the first period (2011-2013)
1: Sprayed
0: Not sprayed
